# Supplementary material for: Integrated geospatial datasets to inform marine spatial planning and impact assessment in waters surrounding the United Kingdom
Source: Sci Data. 2025 Nov 20;12:1845. doi: 10.1038/s41597-025-05950-5 (PMC12635140; doi:10.1038/s41597-025-05950-5)
Supplement: Supplementary file 2 — Supplementary Information 2 [file 41597_2025_5950_MOESM2_ESM.xlsx]

## Sheet: Welcome
Welcome to Supplementary Information 2—Additional Tables for paper:
TITLE: Integrated geospatial datasets to inform marine spatial planning and impact assessment surrounding United Kingdom
AUTHORS: Putuhena, H.*+, Williams, T.^, Sturt, F.~, White, D.+, Solan, M.^, Godbold, J.^, Gourvenec, S+.
+) Department of Civil, Maritime, and Environmental Engineering, University of Southampton, UK
^) Marine Biology and Ecology Group, University of Southampton, UK
~) Department of Archaeology, University of Southampton, UK
*) contact: h.s.putuhena@soton.ac.uk
JOURNAL: Scientific Data
DOI:
This spreadsheet consist of several sheets to complement the infomration given in the paper. Description on each sheet is given further below:
Sheet name	Description
Sheet_1	Detail of the source dataset used to generate the integrated dataset in CartOcean-DS-UK-v.1
Sheet_2	Detail of which source dataset, time dimension, and the data format type used to generate each layer integrated in CartOcean-DS-UK-v.1
Sheet_3	Detail on each generated layer with time series (cube layer), from the data type given for the layer, unit if applicable, and processing that has been done to generate the layer before the integration process
Sheet_4	Alias name of each layer in data with time series (cube layer) in shapefile data field/column to link with the full name of layer
Sheet_5	Detail on each generated layer without time series (noncube layer), from the data type given for the layer, unit if applicable, and processing that has been done to generate the layer before the integration process
Sheet_6	Alias name of each layer in data without time series (noncube layer) in shapefile data field/column to link with the full name of layer
Sheet_7	Root Mean Square Error (RMSE) (interpolated against the observation data) for each layer that was generated from Empirical Bayesian Krigging (EBK)[1][2][3] interpolation model output
Sheet_8	Relative Standard Error (RSE) for each layer that was generated from Empirical Bayesian Krigging (EBK)[1][2][3]
Sheet_9	R-squared (R2) for each layer that was generated from Empirical Bayesian Krigging (EBK)[1][2][3]
Sheet_10	Root Mean Square Error (RMSE) (KDE estimation against the observation data) for each layer that was generated using Kernel Density Estimation (KDE)[4]
Sheet_11	List of layers processed through the EBK interpolation method, which layer normal or not based on D'Agostino-Pearson omnibus test [5], which layer contain negative or positive values, and which data trasnformation been done for each layer.
Sheet_12	Coverage of exact gridding vs =interpolated layers over the UK waters 10km2 grids
Sheet_13	List of best interpolation methods with best accuracy for each benthic ecological parameter
References
[1] - Krivoruchko, K. Empirical Bayesian Kriging. ArcUser Fall 6, 1145 (2012).
[2] - Gribov, A. & Krivoruchko, K. Empirical Bayesian kriging implementation and usage. Science of the Total Environment 722, (2020).
[3] - Krivoruchko, K. & Gribov, A. Evaluation of empirical Bayesian kriging. Spat Stat 32, (2019).
[4] - Węglarczyk, S. Kernel density estimation and its application. ITM Web of Conferences 23, 00037 (2018).
[5] - D’agostino, R. B., & Belanger, A. A Suggestion for Using Powerful and Informative Tests of Normality. The American Statistician 44, 316-321, (1990).

## Sheet: Sheet_1
ID	What spatial data represent?	Data theme	What the importance of the data?	Data source	Data license	Data type	Resolution (if applicable)	Reference/note
D-A1	AIS tracked lines for each vessel per year	Anthropogenic (ocean activities)	To provide spatial distribution of other important ocean anthropogenic activities that may conflict with other aspects	https://environment.data.gov.uk/dataset/ffb7d2d8-2e13-487c-a17f-7abc0f116d50	Open Government Licence v3.0	Vector: Multi-polylines	-	-
D-A2	Number of pulse block days noise from various anthropogenic sources: (i) ministry of defence, (ii) seismic survey airguns, (iii) explosion, (iv) multibeam echosounder, (v) sub bottom profiler, (vi) acoustic deterrent device, and (vii) piling -- UK Marine Noise Registry outputs	Anthropogenic (ocean activities)	To provide spatial distribution of other important ocean anthropogenic activities that may conflict with other aspects	https://hub.jncc.gov.uk/	Open Government Licence v3.0	Vector: Gridded polygons	250km²	Box, T., Mendes, S., Hunt, J., and Tasker, M. (2016). UK Marine Noise Registry: Information Document (Version 1). https://data.jncc.gov.uk/data/177d89a6-0f84-4eef-aefb-9fe6d781e7cd/MNR-InfoDoc-V1.0-20160907.pdf
D-A3	Global satellite observation of operational turbines	Anthropogenic (ocean activities)	To provide spatial distribution of other important ocean anthropogenic activities that may conflict with other aspects	https://figshare.com/articles/dataset/Global_offshore_wind_farm_dataset/13280252/5	CC0 1.0 Universal	Vector: Multi-points	-	Zhang, T., Tian, B., Sengupta, D. et al. Global offshore wind turbine dataset. Sci Data 8, 191 (2021). https://doi.org/10.1038/s41597-021-00982-z
D-A4	Identified shipwrecks, heritage assets, and obstructions	Anthropogenic (heritage assets)	To provide spatial distribution of heritage assets that may conflict with other aspects	https://datahub.admiralty.co.uk/portal/apps/sites/#/marine-data-portal/items?tags=GlobalWrecks	Open Government Licence v3.0	Vector: Multi-points	-	UKHO.2023.Wrecks_and_Obstructions_Shapefile
D-A5	Actual subsea power and telecommunications polylines	Anthropogenic (ocean activities)	To provide spatial distribution of anthropogenic activities that may conflict with offshore wind, benthic ecology and heritage assets	https://emodnet.ec.europa.eu/geoviewer/	Open Government Licence v3.0	Vector: Multi-polylines	-	EMODnet.2023.EMODnet Human Activities, Cables, Power, Actual Routes EMODnet.2023.EMODnet Human Activities, Cables, Telecommunication, Actual Routes
D-A6	Oil and gas infrastructures	Anthropogenic (ocean activities)	To provide spatial distribution of other important ocean anthropogenic activities that may conflict with other aspects	https://opendata-nstauthority.hub.arcgis.com/maps/bab97baad84a47ff97ad3b29f8c74969/about	Open Government Licence v3.0	Vector: Multi-points & polylines	-	-
D-A7	Active offshore wind sites and cables	Anthropogenic (ocean activities)	To provide spatial distribution of other important ocean anthropogenic activities that may conflict with other aspects	[i] https://opendata-thecrownestate.opendata.arcgis.com/maps/22a1be6fb0c5416e9369f97743f387b1 [ii] https://opendata-thecrownestate.opendata.arcgis.com/search?q=offshore%20wind%20cable [iii] https://crown-estate-scotland-spatial-hub-coregis.hub.arcgis.com/datasets/b9c7d514362f40ceb3fe299b47aeb8b3_0/explore [iv] Operational year given for each site is identified from https://en.wikipedia.org/wiki/L…	Open Government Licence v3.0	Vector: Polygon	-	-
D-A8	Polylines of palaeocoastline at 13 kya	Anthropogenic (heritage assets)	To provide spatial distribution of heritage assets that may conflict with other aspects	https://emodnet.ec.europa.eu/geonetwork/srv/eng/catalog.search#/metadata/6720faf9-aa1c-4b8e-a0c8-699f0a010855	Creative Commons Attribution 4.0 International	Vector: Polyline	-	Brooks, A. J., Bradley, S. L., Edwards, R. J., and Goodwyn, N. (2011). The palaeogeography of Northwest Europe during the last 20,000 years. Journal of Maps, 7(1), 573–587. https://doi.org/10.4113/jom.2011.1160
D-A9	Restricted blocks associated with the MoD activities	Anthropogenic (ocean activities)	To provide spatial distribution of anthropogenic activities that may conflict with offshore wind, benthic ecology and heritage assets	https://www.data.gov.uk/dataset/31b5f434-001c-4d45-a6bb-f08a630e352c/oga-restrictedblocks-ed50	Open Government Licence v3.0	Vector: Polygons	-	-
D-A10	Fishing effort and time (for fishing gear type vehicles >15m)	Anthropogenic (ocean activities)	To provide spatial distribution of other important ocean anthropogenic activities that may conflict with other aspects	https://environment.data.gov.uk/dataset/bf55694c-3330-4c1d-a48e-db6bbe82ad77	Open Government Licence v3.0	Raster	20km²	MMO. 2023. Fishing Activity for over 15 metre United Kingdom Vessels.
D-A11	Satellite observation and analysis of vessel and infrastructure data - Paolo et al., 2024 | Global Fishing Watch	Anthropogenic (ocean activities)	To provide spatial distribution of other important ocean anthropogenic activities that may conflict with other aspects	https://globalfishingwatch.org/data-download/datasets/public-paper-industrial-activity-2024	CC BY-NC 4.0	Vector: Multi-points	-	Paolo, F.S., Kroodsma, D., Raynor, J. et al. Satellite mapping reveals extensive industrial activity at sea. Nature 625, 85–91 (2024). https://doi.org/10.1038/s41586-023-06825-8
D-A12	Fishing effort from different gear type based on AIS data analysis (GFW)	Anthropogenic (ocean activities)	To provide spatial distribution of other important ocean anthropogenic activities that may conflict with other aspects	https://globalfishingwatch.org/dataset-and-code-fishing-effort/	CC BY-NC 4.0	Vector: Multi-points	-	D.A. Kroodsma, J. Mayorga, T. Hochberg, N.A. Miller, K. Boerder, F. Ferretti, A. Wilson, B. Bergman, T.D. White, B.A. Block, P. Woods, B. Sullivan, C. Costello, and B. Worm. "Tracking the global footprint of fisheries." Science 361.6378 (2018)
D-E1	Benthic sampling data: (i) Mean bioturbation potentail index (BPc), (ii) shannon diversity index, (iii) mobility mode [Mi], (iv) reworking mode [Ri], (v) species evenness, (vi) species richness, (vii) total abundance per m2, (viii) meanbodymass, (ix) Biom2	Ecology (benthic ecology)	To provide spatial distribution of important benthic ecology parameters that may conflict with other aspects	Cooper, K. M. & Barry, J. A big data approach to macrofaunal baseline assessment, monitoring and sustainable exploitation of the seabed. Scientific Reports 7, (2017). https://rconnect.cefas.co.uk/onebenthic_portal/	CC BY-NC 4.0	Vector: Points	-	Cooper, K. M. & Barry, J. A big data approach to macrofaunal baseline assessment, monitoring and sustainable exploitation of the seabed. Scientific Reports 7, (2017).
D-E2	Marine protected areas	Ecology (benthic ecology)	To provide spatial distribution of other important ocean anthropogenic activities that may conflict with other aspects	https://www.protectedplanet.net/en/thematic-areas/marine-protected-areas	Neither (a) the WDPA Materials nor (b) any work derived from or based upon the WDPA Materials (“Derivative Works") may be put to Commercial Use without the prior written permission of UNEP-WCMC. For the purposes of these Terms and Conditions, “Commercial Use" means a) any use by, on behalf of, or to inform or assist the activities of, a commercial entity (an entity that operates 'for profit') or …	Vector: Polygon	-	UNEP-WCMC (2023). Protected Area Profile for United Kingdom of Great Britain and Northern Ireland from the World Database on Protected Areas, July 2023. Available at: www.protectedplanet.net
D-E3	Bioturbation intensity per cm2 per year	Ecology (benthic ecology)	To provide spatial distribution of important benthic ecology parameters	https://www.sciencedirect.com/science/article/pii/S096098222400575X?via%3Dihub#app2	Creative Commons Attribution 4.0 International	Raster	1/12 degree	Zhang, S., Solan, M., & Tarhan, L. (2024). Global distribution and environmental correlates of marine bioturbation. Current Biology, 34(12), 2580-2593.e4. https://doi.org/10.1016/j.cub.2024.04.065
D-E4	Benthic mixed depth layer	Ecology (benthic ecology)	To provide spatial distribution of important benthic ecology parameters that may conflict with other aspects	https://www.sciencedirect.com/science/article/pii/S096098222400575X?via%3Dihub#app2	Creative Commons Attribution 4.0 International	Raster	1/12 degree	Zhang, S., Solan, M., & Tarhan, L. (2024). Global distribution and environmental correlates of marine bioturbation. Current Biology, 34(12), 2580-2593.e4. https://doi.org/10.1016/j.cub.2024.04.065
D-G1	Offshore Geotechnical Data by BGS	Geoscience (seabed environment)	To provide spatial distribution of important seabed environment parameters that may influence benthic, soil/rock parameters, and/or offshore wind foundation	https://www.bgs.ac.uk/map-viewers/geoindex-offshore/	Open Government Licence v3.0	Vector: Points	-	Note: compressive strength and shear strength data contain false data with negative value (~2% in compressive data and ~1% in shear data) which included in the layer generation.
D-G2	Offshore Seabed Sediment Data by BGS	Geoscience (seabed environment)	To provide spatial distribution of important seabed environment parameters that may influence benthic, soil/rock parameters, and/or offshore wind foundation	https://www.bgs.ac.uk/map-viewers/geoindex-offshore/	Open Government Licence v3.0	Vector: Points	-	-
D-G3	Sub-glacial bedforms features	Geoscience (seabed environment)	To provide spatial distribution of important seabed environment parameters that may influence benthic, soil/rock parameters, and/or offshore wind foundation	https://www.sheffield.ac.uk/geography/research/projects/britice	Creative Commons Attribution 4.0 International	Vector: Multi-points & polylines	-	Clark, C. D., Ely, J. C., Greenwood, S. L., Hughes, A. L. C., Meehan, R., Barr, I. D., Bateman, M. D., Bradwell, T., Doole, J., Evans, D. J. A., Jordan, C. J., Monteys, X., Pellicer, X. M. & Sheehy, M. 2018 (January): BRITICE Glacial Map, version 2: a map and GIS database of glacial landforms of the last British–Irish Ice Sheet. Boreas, Vol. 47, pp. 11–27. https://doi.org/10.1111/bor.12273. ISSN …
D-G4	Seabed sediment characteristic by BGS and JNCC (i.e., Quaternary deposit summary lithology and thickness, Bedrock lithology, Rock and hard substrate areas, Seabed sediment type)	Geoscience (seabed environment)	To provide spatial distribution of important seabed environment parameters that may influence benthic, soil/rock parameters, and/or offshore wind foundation	https://www2.bgs.ac.uk/nationalgeosciencedatacentre/citedData/catalogue/0f755bcb-8291-4c43-8ad3-4032fa8aca2f.html https://www2.bgs.ac.uk/nationalgeosciencedatacentre/citedData/catalogue/a9832e62-4054-42ba-9251-bf48dd363ef6.html https://www2.bgs.ac.uk/nationalgeosciencedatacentre/citedData/catalogue/0cc60652-c02c-4931-b5bf-def9299b68f2.html https://www.data.gov.uk/dataset/9fa37f18-fced-4799-ac1c-5…	Open Government Licence v3.0	Vector: Polygons	1:25000 or 1:1000000 or 100m	British Geological Survey (2013): BGS Offshore Bedrock 250k version 3.0. British Geological Survey. (Dataset). https://doi.org/10.5285/d933077d-d8af-48cd-85ba-8c31ce2a95a6 British Geological Survey. (2022). Quaternary deposits summary lithologies across the UK Continental Shelf (2014 Version). NERC EDS National Geoscience Data Centre. (Dataset). https://doi.org/10.5285/a9832e62-4054-42ba-9251-bf4…
D-G5	Seabed sediment type classification in Folk 16 by Kasleska et al. 2019	Geoscience (seabed environment)	To provide spatial distribution of important seabed environment parameters that may influence benthic, soil/rock parameters, and/or offshore wind foundation	https://data.marine.gov.scot/dataset/sediment-type-and-surficial-sedimentary-carbon-stocks-across-united-kingdom%E2%80%99s-exclusive	Open Government Licence v3.0	Vector: Polygons	-	Kaskela, A. M., Kotilainen, A. T., Alanen, U., Cooper, R., Green, S., Guinan, J., van Heteren, S., Kihlman, S., van Lancker, V.,and Stevenson, A. (2019). Picking up the pieces—harmonising and collating seabed substrate data for European maritime areas. Geosciences (Switzerland), 9(2), 1–18. https://doi.org/10.3390/geosciences9020084
D-G6	Various physical, biological, and chemical parameters on the seabed by Bio-oracle v.2	Geoscience/Met-ocean (seabed environment)	To provide spatial distribution of important seabed environment parameters that may influence benthic, soil/rock parameters, and/or offshore wind foundation	https://bio-oracle.org/downloads-to-email.php	GNU General Public License	Raster	5 arc min (6km)	Tyberghein, L., Verbruggen, H., Pauly, K., Troupin, C., Mineur, F., and de Clerck, O. (2012). Bio-ORACLE: A global environmental dataset for marine species distribution modelling. Global Ecology and Biogeography, 21(2), 272–281. https://doi.org/10.1111/j.1466-8238.2011.00656.x Assis, J., Tyberghein, L., Bosch, S., Verbruggen, H., Serrão, E. A., and de Clerck, O. (2018). Bio-ORACLE v2.0: Extending…
D-G7	Predictor variables and ground truth samples by Cefas	Geoscience (seabed environment)	To provide spatial distribution of important seabed environment parameters that may influence benthic, soil/rock parameters, and/or offshore wind foundation	https://www.cefas.co.uk/data-and-publications/dois/predictor-variables-and-groundtruth-samples-for-north-west-european-continental-shelf-quantitative-sediment-analysis/	Open Government Licence v3.0	Raster	135 m	Mitchell P., Aldridge J. and Diesing M. (2019). Predictor variables and groundtruth samples for north-west European continental shelf quantitative sediment analysis. Cefas, UK. V1. doi:https://doi.org/10.14466/CefasDataHub.62
D-G8	Quantitative sediment composition predictions (geoscience data) by Cefas	Geoscience (seabed environment)	To provide spatial distribution of important seabed environment parameters that may influence benthic, soil/rock parameters, and/or offshore wind foundation	https://www.cefas.co.uk/data-and-publications/dois/quantitative-sediment-composition-predictions-for-the-north-west-european-continental-shelf/	Open Government Licence v3.0	Raster	130 x 230 m	Mitchell P., Aldridge J. and Diesing M. (2019). Predictor variables and groundtruth samples for north-west European continental shelf quantitative sediment analysis. Cefas, UK. V1. doi:https://doi.org/10.14466/CefasDataHub.62
D-G9	Predicted sediment and physical parameters on the seabed by Wilson et al.	Geoscience (seabed environment)	To provide spatial distribution of important seabed environment parameters that may influence benthic, soil/rock parameters, and/or offshore wind foundation	https://pureportal.strath.ac.uk/en/datasets/data-for-a-synthetic-map-of-the-northwest-european-shelf-sediment	Open Government Licence v3.0	Raster	0.125° (9km)	Wilson, R. J., Speirs, D. C., Sabatino, A., & Heath, M. R. (2018). A synthetic map of the north-west European Shelf sedimentary environment for applications in marine science. Earth System Science Data, 10(1), 109–130. https://doi.org/10.5194/essd-10-109-2018
D-G10	Predicted dry bulk density, inorganic and organic carbon percentage and density, and porosity of the seabed on each grid by Smeaton et al.	Geoscience (seabed environment)	To provide spatial distribution of important seabed environment parameters that may influence benthic, soil/rock parameters, and/or offshore wind foundation	https://data.marine.gov.scot/dataset/sediment-type-and-surficial-sedimentary-carbon-stocks-across-united-kingdom%E2%80%99s-exclusive	Open Government Licence v3.0	Raster	25m	Smeaton, C., Hunt, C. A., Turrell, W. R., & Austin, W. E. N. (2021). Marine Sedimentary Carbon Stocks of the United Kingdom’s Exclusive Economic Zone. Frontiers in Earth Science, 9. https://doi.org/10.3389/feart.2021.593324
D-G11	Various physical, biological, and chemical parameters on the seabed by Bio-oracle v.3	Geoscience (seabed environment)	To provide spatial distribution of important seabed environment parameters that may influence benthic, soil/rock parameters, and/or offshore wind foundation	https://bio-oracle.org/downloads-to-email.php	GNU General Public License	Raster	0.05 arc degree (3 arc minutes) (4-5.6 km)	Assis, J., Fernández Bejarano, S.J., Salazar, V.W., Schepers, L., Gouvêa, L., Fragkopoulou, E., Leclercq, F., Vanhoorne, B., Tyberghein, L., Serrão, E.A., Verbruggen, H., De Clerck, O. (2024) Bio-ORACLE v3.0. Pushing marine data layers to the CMIP6 Earth system models of climate change research. Global Ecology and Biogeography. DOI: 10.1111/geb.13813
D-MO1	Current and wave kinetic energy on the seabed (divided into low, medium and high level) by JNCC	Seabed environment	To provide spatial distribution of important seabed environment parameters that may influence benthic, soil/rock parameters, and/or offshore wind foundation	https://hub.jncc.gov.uk/assets/202874e5-0446-4ba7-8323-24462077561e	Open Government Licence v3.0	Vector: Polygons	-	Mcbreen, F., Askew, N., and Cameron, A. (2011). UKSeaMap 2010: Technical Report 4 – Energy.
D-MO2	Wind speed data (average of 30 years at 110 m hub)	Met-ocean	To provide spatial distribution of important met-ocean environment parameters that may influence benthic, soil/rock parameters, and/or offshore wind foundation	https://www.marinedataexchange.co.uk/details/2378/2015-met-office-uk-offshore-wind-resource-dataset	Open Government Licence v3.0	Vector: Gridded polygons	5km	TCE. (2015). UK Offshore Wind Resource Dataset 2015-Summary report. www.renewables-atlas.info
D-MO3	Wave (significant wave and peak period) and tidal range/currents data	Met-ocean	To provide spatial distribution of important met-ocean environment parameters that may influence benthic, soil/rock parameters, and/or offshore wind foundation	https://www.renewables-atlas.info/downloads/	Open Government Licence v3.0	Vector: Gridded polygons	12km	ABPmer. (2008). Atlas of UK Marine Renewable Energy Resources.
D-MO4	Water depth data by EMODNET	Met-ocean	To provide spatial distribution of important met-ocean environment parameters that may influence benthic, soil/rock parameters, and/or offshore wind foundation	https://emodnet.ec.europa.eu/geonetwork/srv/eng/catalog.search#/metadata/ff3aff8a-cff1-44a3-a2c8-1910bf109f85	Creative Commons Attribution 4.0 International	Raster	115m	EMODnet.2022.EMODnet Digital Bathymetry (DTM 2022)
D-MO5	Quantitative sediment composition predictions (met-ocean data) by Cefas	Met-ocean	To provide spatial distribution of important met-ocean environment parameters that may influence benthic, soil/rock parameters, and/or offshore wind foundation	https://www.cefas.co.uk/data-and-publications/dois/quantitative-sediment-composition-predictions-for-the-north-west-european-continental-shelf/	Open Government Licence v3.0	Raster	130 x 230 m	Mitchell P., Aldridge J. and Diesing M. (2019). Predictor variables and groundtruth samples for north-west European continental shelf quantitative sediment analysis. Cefas, UK. V1. doi:https://doi.org/10.14466/CefasDataHub.62
D-MO6	Adverse Weather Scenarios for Future Electricity Systems, Short Duration Events by MetOffice	Met-ocean	To provide spatial distribution of important met-ocean environment parameters that may influence benthic, soil/rock parameters, and/or offshore wind foundation	https://catalogue.ceda.ac.uk/uuid/7beeed0bc7fa41feb10be22ee9d10f00	Open Government Licence v3.0	Raster	4km	Rushby, I., Pearce, M., Dawkins, L., & Wallace, E. (2022). Adverse Weather Scenarios for Future Electricity Systems: Developing the dataset of short-duration ramping events.
D-MO7	RisesAM-NEA-clim: Hourly 1/12° regional simulations of the North East Atlantic Ocean sea surface waves (climatological forcing based on 1970-2100) for 2 climate futures	Met-ocean	To provide spatial distribution of important met-ocean environment parameters that may influence benthic, soil/rock parameters, and/or offshore wind foundation	https://catalogue.ceda.ac.uk/uuid/5d59ab6cd1bc499bb539d5d608ca27a4	Open Government Licence v3.0	Raster	1/12 degree	Bricheno, L.; Wolf, J. (2023): RisesAM-NEA-clim: Hourly 1/12° regional simulations of the North East Atlantic Ocean sea surface waves (climatological forcing based on 1970-2100) for 2 climate futures. NERC British Oceanographic Data Centre, 06 April 2023.
D-MO8	Kinetic energy from waves (2000-2005) and currents (2001) in the Greater North Sea and Celtic Sea	Met-ocean	To provide spatial distribution of important met-ocean environment parameters that may influence benthic, soil/rock parameters, and/or offshore wind foundation	https://data.europa.eu/data/datasets/kinetic-energy-from-waves-in-the-greater-north-sea-and-celtic-seas-2000-2005-for-the-emodnet-se?locale=en https://data.europa.eu/data/datasets/kinetic-energy-from-currents-in-the-greater-north-sea-and-celtic-seas-2001-for-the-emodnet-seab?locale=en	Open Government Licence v3.0	Raster	300m	Kinetic energy from waves in the Greater North Sea and Celtic Seas (2000-2005) for the EMODnet Seabed Habitats project. [Data set]. Joint Nature Conservation Committee. Retrieved January 8, 2024, from http://data.europa.eu/88u/dataset/kinetic-energy-from-waves-in-the-greater-north-sea-and-celtic-seas-2000-2005-for-the-emodnet-se Kinetic energy from currents in the Greater North Sea and Celtic Sea…

## Sheet: Sheet_2
Data theme categorisation	List of original data classified into the category	Time series	Data format	Data format type	Generated layers [layers with yellow text colour on the layer code are layers with time dimension]	Total generated layers (RMSE layers are not included)	Layers with time dimension (RMSE layers are not included)
Ecological theme	• Benthic sampling data [Point vectors] [D-E1]	Yes	The data is in point/polyline/polygon vectors and each point/polyline/polygon represents a single, discrete, and specific geographic location (e.g., sampling data point) with unique sets of continuous value attributes	Data format type (i)	• Layers of the neglected time dimension of spatial interpolation and standard error that were generated for all sampling points in the last 20 years for following variables: (i) Mean bioturbation potential index (BPc) [L-E01]; (ii) Shannon diversity index [L-E02]; (iii) mean mobility mode (Mi) [L-E03]; (iv) mean reworking mode (Ri) [L-E04]; (v) species evenness [L-E05]; (vi) species richness [L-…	49	16
Geoscience theme	• Offshore Geotechnical Data by BGS [Point vectors] [D-G1]	No			• Layers of spatial interpolation of (i) compressive strength [L-G01]; (ii) shear strength [L-G02], and the RMSE for each spatial interpolation value for each layer [RMSE_L-G01 to L-G02]. • Layers of the RSE for each spatial interpolation value mentioned above [L-G03 to L-G04]. • Layers with the number of geotechnical sampling points amount for each attribute value per grid [L-G05 to L-G06].	6	-
	• Offshore Seabed Sediment Data by BGS [Point vectors] [D-G2]				• Layers of spatial interpolation of (i) percentage carbonate in sand [L-G07]; (ii) percentage carbonate in mud [L-G08]; (iii) percentage carbonate in gravel [L-G09]; (iv) percentage carbonate in total sediment [L-G10], and the RMSE for each spatial interpolation value for each layer [RMSE_L-G07 to L-G10]. • Layers of the RSE for each spatial interpolation value mentioned above [L-G11 to L-G14]. …	12	-
Anthropogenic theme	• AIS tracked lines for each vessel per year [Multi-Polyline vectors] [D-A1]	Yes	The data is in multi-point/polyline/polygon vectors, each point/polyline/polygon represents a single, discrete, and specific geographic location of a certain single entity.	Data format type (ii)	• Layers of the kernel density estimation of vessel per day per grid for each year (2010-2020) [L-A01], the RMSE for each kernel density estimation value for each layer [RMSE_L-A01], the mean density for the available time range [L-A02], and the linear trend of density for the available time range [L-A03]. • Layer with the number of reported track lines amount per grid per year [L-A04]	4	2
	• Number of pulse block days of noises from various anthropogenic sources [Multi-Polygon vectors] [D-A2]				• Layers of the kernel density estimation of pulse block days of noise for each year (2015-2021) of (i) ministry of defence [L-A05]; (ii) seismic survey airguns [L-A06]; (iii) explosion [L-A07]; (iv) multibeam echosounder [L-A08]; (v) sub-bottom profiler [L-A09]; (vi) acoustic deterrent device [L-A10]; and (vii) piling [L-A11], the RMSE for each kernel density estimation value for each layer [RMS…	28	14
	• Global satellite observation of operational turbines [Multi-Points vectors] [D-A3]				• Layers of the kernel density estimation of offshore wind turbines observed from the satellite per grid for each year (2004-2020) [L-A33], the RMSE for the kernel density estimation value [RMSE_L-A01], the mean density for the available time range [L-A34], and the linear trend of density for the available time range [L-A35]. • Layer with the number of observed turbines per grid per year [L-A36].	4	2
	• Identified shipwrecks, heritage assets, and obstructions [Multi-Point vectors] [D-A4]	No			• Layers of kernel density estimation of (i) potential shipwrecks [L-A37]; (ii) dangerous shipwrecks [L-A38]; (iii) floating and fixed heritage assets [L-A39]; (iv) obstructions [L-A40], and the RMSE for each kernel density estimation value [RMSE_L-A37 to L-A40]. • Layers with the number of each observed/identified item amount for each layer above [L-A41 to L-A44].	8	-
	• Actual subsea power and telecommunications polylines [Multi-Polyline vectors] [D-A5]				• Layer of kernel density estimation of subsea power and telecommunications cables [L-A45], and the RMSE for the kernel density estimation value [RMSE_L-A45]. • Layer with the number of each reported item amount for cables [L-A46].	2	-
	• Oil and gas infrastructures [Multi-Point] [D-A6]				• Layers of kernel density estimation of (i) subsea points [L-A47]; (ii) subsea linear [L-A48]; (iii) pipeline freespans [L-A49]; (iv) pipeline [L-A50], and the RMSE for each kernel density estimation value [RMSE_L-A47 to L-A50]. • Layers of kernel density estimation of removal of each infrastructure type mentioned above [L-A51 to L-A54]. • Layers with the number of each reported item amount for …	12	-
Geoscience theme	• Sub-glacial bedforms features [Multi-Point/Polygline vectors] [D-G3]				• Layer of kernel density estimation of sub-glacial bedforms features [L-G19], and the RMSE for the kernel density estimation value [RMSE_L-G19]. • Layer with the number of reported bedform features amount on each grid [L-G20].	2	-
Anthropogenic theme	• Active offshore wind sites and cables [Multi-Polygon vectors] [D-A7]	Yes	The data is in polygon vectors and each polygon represents a single, discrete, and specific geographic location with unique sets of classified attribute values	Data format type (iii)	• Layers of (i) total GW [L-A59] and (ii) area [L-A60] of the offshore wind (OW) site(s) on each grid if the grid is located on active OW sites. • Layers of the operational year of sites [L-A61] and associated cables [L-A62].	4	2
Ecological theme	• Marine protected areas [Multi-Polygon vectors] [D-E2]				• Layer of status year of marine protected areas [L-E50].	1	1
Anthropogenic theme	• Palaeolandscape [Polygon vectors] - converted from Polylines of palaeocoastline at 13 kya [Polyline vectors] [D-A8]	No			• Layer of palaeolandscape presence [L-A63].	1	-
	• Restricted blocks associated with the MoD activities [Multi-Polygon vectors] [D-A9]				• Layer of restricted area related to MoD activities [L-A64].	1	-
Geoscience theme	• Seabed sediment characteristic by BGS and JNCC (i.e., Quaternary deposit summary lithology and thickness, Bedrock lithology, Rock and hard substrate areas, Seabed sediment type) [Polygon vectors] [D-G4]				• Layer of Seabed Sediment type (Folk 16) by BGS [L-G21]. • Layer of Seabed Sediment (Folk 7) by BGS [L-G22]. • Layer of Quaternary deposit summary lithology by BGS [L-G23]. • Layer of Quaternary deposit thickness by BGS [L-G24]. • Layer of Bedrock lithology by BGS [L-G25]. • Layer of Rock and hard substrate by BGS [L-G26]. • Layer of Seabed Sediment type (simplified) by JNCC [L-G27].	7	-
Met-ocean theme	• Current and wave kinetic energy on the seabed by JNCC [Polygon vectors] [D-MO1]				• Layer of categorised current and wave kinetic energy on the seabed by JNCC [L-MO01].	1	-
Anthropogenic theme	•Fishing effort and time (for demersal gear type vehicles) [Raster] [D-A10]	Yes	The data is in raster or gridded polygons with attribute values	Data format type (iv)	• Layers of (i) demersal fishing effort (log 10 kwh) [L-A65] and (ii) time (log 10 minutes) [L-A66] for each given year (2016-2020) and (iii) total fishing effort (log 10 kwh) [L-A67] and (iv) total fishing time (log 10 minutes) [L-A68] for each given year (2007-2020), the mean for each attribute value for the available time range [L-A69 to L-A72], and the linear trend for each attribute value fo…	12	4
Ecological theme	• Bioturbation intensity per cm2 per year [Raster] [D-E3]	No			• Layer of bioturbation intensity (Db) per cm2 per year for each grid [L-E51].	1	-
	• Benthic mixed depth layer [Raster] [D-E4]				• Layer of benthic mixed depth layer (L) for each grid [L-E52].	1	-
Geoscience theme	• Seabed sediment type by Kasleska et al. [Raster] [D-G5]				• Layer of Seabed Sediment type (Folk 16) by Kasleska et al. [L-G28].	1	-
	• Various physical, biological, and chemical parameters on the seabed by Bio-oracle v.2 [Raster] [D-G6]				• Layers of physical, biological, and chemical parameters on the min, mean, and max of benthic depth or surface that include: (i) Mean Chlorophyll [L-G29-{depth/surface}]; (ii) Mean Current Velocity [L-G30-{depth/surface}]; (iii) Mean Iron [L-G31-{depth/surface}]; (iv) Mean Light bottom [L-G32-{depth/surface}]; (v) Mean Nitrate [L-G33-{depth/surface}]; (vi) Mean Phosphate [L-G34-{depth/surface}];…	19	-
	• Predictor variables and ground truth samples by Cefas [Raster] [D-G7]				• Layers of: (i) Predicted EUNIS [L-G48], (ii) Folk5 [L-G49], (iii) Folk 7 [L-G50], (iv) Folk 11 simpler [L-G51], (v) Folk 16 1945 definition [L-G52], and (vi) Folk 16 of seabed sediment type [L-G53]; (vii) Gravel fraction [L-G54]; (viii) Mud fraction [L-G55]; (ix) Sand fraction [L-G56].	9	-
	• Quantitative sediment composition predictions by Cefas [Raster] [D-G8]				• Layers of: (i) inorganic particulate matter suspended in the water column during the summer [Jun-Aug] [L-G57]; (ii) and during the winter [Dec-Feb] [L-G58].	2	-
	• Predicted sediment and physical parameters on the seabed by Wilson et al. [Raster] [D-G9]				• Layers of: (i) mean grain size of all sediment [L-G59], (ii) mean grain size of sand [L-G60], (iii) mean grain size of gravel [L-G61], (iv) fraction of area with rock in top of 10 cm [L-G62] and (v) 50 cm [L-G63].	5	-
	• Predicted dry bulk density, inorganic and organic carbon percentage and density, and porosity of the seabed on each grid by Smeaton et al. [Raster] [D-G10]				• Layers of: (i) dry bulk density [L-G64], (ii) inorganic carbon density [L-G65] and (iii) in percentage [L-G66], (iv) organic carbon density [L-G67] and (v) in percentage [L-G68], (vi) and porosity [L-G69] of the seabed.	6	-
Met-ocean theme	• Wind speed data (average of 30 years at 110 m hub) [Gridded polygon vectors] [D-MO2]				• Layer of wind speed at 110 m hub for the mean of 30 years [L-MO02].	1	-
	• Wave (significant wave and peak period) and tidal range/currents data [Gridded polygon vectors] [D-MO3]				• Layers of mean of modelled value for 7 years of (i) significant wave height [Hs] [L-MO03]; (ii) peak period (Tp) [L-MO04]; (iii) tidal range [L-MO05]; and (iv) tidal currents [L-MO06].	4	-
	• Water depth data by EMODNET [Raster] [D-MO4]				• Layer of water depth [L-MO07].	1	-
	• Quantitative sediment composition predictions by Cefas [Raster] [D-MO5]				• Layers of: (i) Bathymetric position index at 50 - pixel radii [L-MO08] and (ii) 434 - pixel radii (~100km) [L-MO09];(iii) Mean tidal current velocity [L-MO10]; (iv) Peak orbital velocity of waves at the seabed [L-MO11].	4	-
	• Adverse Weather Scenarios for Future Electricity Systems, Short Duration Events by MetOffice [Raster] [D-MO6]	Yes			• Layer of max wind speed with a 1-in-50-year return (Vw50) at 100 m hub across different hour window input (1,3,6,12&24h) and events (1-10) UK-EEZ water [L-MO12].	1	-
	• RisesAM-NEA-clim: Hourly 1/12° regional simulations of the North East Atlantic Ocean sea surface waves (climatological forcing based on 1970-2100) for 2 climate futures [Raster] [D-MO7]				• Layer of significant wave height with a 1-in-50-year return (Hs50) based on climate RCP4.5 projection in UK-EEZ water [L-MO13]. • Layer of dominant peak period with a 1-in-50-year return (dTp50) based on climate RCP4.5 projection in UK-EEZ water [L-MO14].	2	-
Anthropogenic theme	• Satellite observation and analysis of vessel and infrastructure data - Paolo et al., 2024 | Global Fishing Watch [Vector-Multipoints] [D-A11]	Yes	The data is in multi-point/polyline/polygon vectors, each point/polyline/polygon represents a single, discrete, and specific geographic location of a certain single entity.	Data format type (ii)	• Layers of the kernel density estimation of observed Infrastructure Wind [L-A77], Infrastructure Oil [L-A78], Infrastructure Unknown [L-A79], Vessel - AIS fishing [L-A80], Vessel - AIS nonfishing [L-A81], Vessel - dark fishing [L-A82], Vessel - dark nonfishing [L-A83], Hours of activity - wind-related vessels [L-A84], Hours of activity - oil-related vessels [L-A85] from the satellite observation…	18	14
Ecological theme	• Benthic sampling data [Point vectors] [D-E1]	Yes	The data is in point/polyline/polygon vectors and each point/polyline/polygon represents a single, discrete, and specific geographic location (e.g., sampling data point) with unique sets of continuous value attributes	Data format type (i)	(For additional benthic parameters interpolation: Biom2) • Layers of the neglected time dimension of spatial interpolation that was generated for all sampling points in the last 20 years for the following variables: (ix) mean Biomas2 [L-E53], and the RMSE for each spatial interpolation value for each layer [RMSE_L-E53]. • Layers of relative standard error (RSE) for Biomas2 spatial interpolation a…	71	38
Geoscience theme	• Offshore Geotechnical Data by BGS [Point vectors] [D-G1]/• Offshore Seabed Sediment Data by BGS [Point vectors] [D-G2]	No	The data is in point/polyline/polygon vectors and each point/polyline/polygon represents a single, discrete, and specific geographic location (e.g., sampling data point) with unique sets of continuous value attributes	Data format type (i)	• Layers of the mean of each geotehcnic and seabed parameter found within each grid for all sampling data (i) compressive strength [L-G70; (ii) shear strength [L-G71], (iii) percentage carbonate in sand [L-G72]; (iv) percentage carbonate in mud [L-G73]; (v) percentage carbonate in gravel [L-G74]; (vi) percentage carbonate in total sediment [L-G75].	6	-
Met-ocean theme	• Kinetic energy from waves (2000-2005) and currents (2001) in the Greater North Sea and Celtic Sea [Raster] [D-MO8]	No	The data is in raster or gridded polygons with attribute values	Data format type (iv)	• Layer of the 50th [L-MO15], 90th [L-MO16], and 100th [L-MO17] percentile of energy kinetic per square meter at the seabed due to waves in the Greater North Sea and Celtic Sea. • Layer of the 50th [L-MO18], 90th [L-MO19], and 100th [L-MO20] percentile of energy kinetic per square meter at the seabed due to currents in the Greater North Sea and Celtic Sea.	6	-
Geoscience/Met-ocean theme	• Various physical, biological, and chemical parameters on the seabed by Bio-oracle v.3 [Raster] [D-G11]	No	The data is in raster or gridded polygons with attribute values	Data format type (iv)	• Layers of physical, biological, and chemical parameters on the min, mean, and max of benthic depth or surface {d} and that cover either the value of min, mean, max or range {v} that include (note: these layers replacing and resuing the labels from Bio-oracle v.2 from Batch-1): (i) Chlorophyll [L-G29-{d}]_{v}; (ii) Sea Current Velocity [L-G30-{d}]_{v}; (iii) Dissolved Iron [L-G31-{d}]_{v}; (iv) …	19	-
Anthropogenic theme	• Fishing effort (in time/hours) for trawlers or non-trawlers gear vessels [Gridded polygon] [D-A12]	Yes	The data is in multi-point/polyline/polygon vectors, each point/polyline/polygon represents a single, discrete, and specific geographic location of a certain single entity.	Data format type (ii)	• Layers of fishing efforts in hours for trawlers gear type in (i) total fishing hours per year [L-A95], (ii) mean fishing hours per month [L-A96], (iii) total fishing hours per day [L-A97]; and for non-trawlers gear type in (i) total fishing hours per year [L-A98], (ii) mean fishing hours per month [L-A99], (iii) total fishing hours per day [L-A100].	6	6
	• AIS tracked lines for each vessel per year [Multi-Polyline vectors] [D-A1]	Yes	The data is in multi-point/polyline/polygon vectors, each point/polyline/polygon represents a single, discrete, and specific geographic location of a certain single entity.	Data format type (ii)	• Layer with the number of reported track lines amount per grid per year for non fishing vessels [L-A04-nonfish]	1	1
Total collected spatial data	35				Cumulative total generated layers	337	100
Total anthropogenic data	12				Total generated layers from anthropogenic theme	100	45
Total ecological data	4				Total generated layers from ecological theme	123	55
Total geoscience data	11				Total generated layers from geoscience theme	94	-
Total met-ocean data	8				Total generated layers from met-ocean theme	20	-

## Sheet: Sheet_3
Note: Included, layers of the RMSE generated layers from the interpolation and kernel density estimation, without RMSE total layers are 100
Field name	Alias	Data Type	Unit (if applicable)	Reference for unit (if applicable)	Value type	Theme	Data origin	Time series	Pre-processing 1	Pre-processing 2	Pre-processing 3	Pre-processing 4
F_L_A01__Layer_of_kernel_density_estimation_of_vessel_perday	[L-A01]_Layer_of_kernel_density_estimation_of_vessel_perday	Double	amount/10km^2		Continuous	Anthropogenic	D-A1	2011-2020	Kernel Density per year	Mosaic/cube data creation
F_L_A04__Layer_of_exact_amount_reported_of_vessel_perday	[L-A04]_Layer_of_exact_amount_reported_of_vessel_perday	Double	amount/10km^2		Continuous	Anthropogenic	D-A1	2011-2020	Spatial Join of each year data to 10km2 grids
F_L_A04__non_fishing	[L-A04]_Layer_of_exact_amount_reported_of_vessel_perday (non fishing)	Double	amount/10km^2		Continuous	Anthropogenic	D-A1	2011-2020	Exclusion of fishing type ship from the AIS track vessels	Spatial Join of each year data to 10km2 grids
F_L_A05__Layer_of_kde_of_noises_of_Ministry_of_Defence	[L-A05]_Layer_of_kde_of_noises_of_Ministry_of_Defence	Double	pulse block days/250km^2	https://jncc.gov.uk/our-work/marine-noise-registry/	Continuous	Anthropogenic	D-A2	2015-2021	Kernel Density per year	Mosaic/cube data creation
F_L_A06__Layer_of_kde_of_noises_of_Seismic_Survey	[L-A06]_Layer_of_kde_of_noises_of_Seismic_Survey	Double	pulse block days/250km^2	https://jncc.gov.uk/our-work/marine-noise-registry/	Continuous	Anthropogenic	D-A2	2015-2021	Kernel Density per year	Mosaic/cube data creation
F_L_A07__Layer_of_kde_of_noises_of_Explosives	[L-A07]_Layer_of_kde_of_noises_of_Explosives	Double	pulse block days/250km^2	https://jncc.gov.uk/our-work/marine-noise-registry/	Continuous	Anthropogenic	D-A2	2015-2021	Kernel Density per year	Mosaic/cube data creation
F_L_A08__Layer_of_kde_of_noises_of_Multibeam_Echosounders	[L-A08]_Layer_of_kde_of_noises_of_Multibeam_Echosounders	Double	pulse block days/250km^2	https://jncc.gov.uk/our-work/marine-noise-registry/	Continuous	Anthropogenic	D-A2	2015-2021	Kernel Density per year	Mosaic/cube data creation
F_L_A09__Layer_of_kde_of_noises_of_Sub_bottom_Profilers	[L-A09]_Layer_of_kde_of_noises_of_Sub_bottom_Profilers	Double	pulse block days/250km^2	https://jncc.gov.uk/our-work/marine-noise-registry/	Continuous	Anthropogenic	D-A2	2015-2021	Kernel Density per year	Mosaic/cube data creation
F_L_A10__Layer_of_kde_of_noises_of_Acoustic_Deterrent_Device	[L-A10]_Layer_of_kde_of_noises_of_Acoustic_Deterrent_Device	Double	pulse block days/250km^2	https://jncc.gov.uk/our-work/marine-noise-registry/	Continuous	Anthropogenic	D-A2	2015-2021	Kernel Density per year	Mosaic/cube data creation
F_L_A11__Layer_of_kde_of_noises_of_Piling	[L-A11]_Layer_of_kde_of_noises_of_Piling	Double	pulse block days/250km^2	https://jncc.gov.uk/our-work/marine-noise-registry/	Continuous	Anthropogenic	D-A2	2015-2021	Kernel Density per year	Mosaic/cube data creation
F_L_A26__Layer_of_exact_reported_amount_of_noises_of_Ministry_of	[L-A26]_Layer_of_exact_reported_amount_of_noises_of_Ministry_of_Defence	Long(integer)	pulse block days/250km^2	https://jncc.gov.uk/our-work/marine-noise-registry/	Continuous	Anthropogenic	D-A2	2015-2021	Spatial Join of each year data to 10km2 grids	Mosaic/cube data creation
F_L_A27__Layer_of_exact_reported_amount_of_noises_of_Seismic_Sur	[L-A27]_Layer_of_exact_reported_amount_of_noises_of_Seismic_Survey	Long(integer)	pulse block days/250km^2	https://jncc.gov.uk/our-work/marine-noise-registry/	Continuous	Anthropogenic	D-A2	2015-2021	Spatial Join of each year data to 10km2 grids	Mosaic/cube data creation
F_L_A28__Layer_of_exact_reported_amount_of_noises_of_Explosives	[L-A28]_Layer_of_exact_reported_amount_of_noises_of_Explosives	Long(integer)	pulse block days/250km^2	https://jncc.gov.uk/our-work/marine-noise-registry/	Continuous	Anthropogenic	D-A2	2015-2021	Spatial Join of each year data to 10km2 grids	Mosaic/cube data creation
F_L_A29__Layer_of_exact_reported_amount_of_noises_of_Multibeam_E	[L-A29]_Layer_of_exact_reported_amount_of_noises_of_Multibeam_Echosounders	Long(integer)	pulse block days/250km^2	https://jncc.gov.uk/our-work/marine-noise-registry/	Continuous	Anthropogenic	D-A2	2015-2021	Spatial Join of each year data to 10km2 grids	Mosaic/cube data creation
F_L_A30__Layer_of_exact_reported_amount_of_noises_of_Sub_bottom_	[L-A30]_Layer_of_exact_reported_amount_of_noises_of_Sub_bottom_Profilers	Long(integer)	pulse block days/250km^2	https://jncc.gov.uk/our-work/marine-noise-registry/	Continuous	Anthropogenic	D-A2	2015-2021	Spatial Join of each year data to 10km2 grids	Mosaic/cube data creation
F_L_A31__Layer_of_exact_reported_amount_of_noises_of_Acoustic_De	[L-A31]_Layer_of_exact_reported_amount_of_noises_of_Acoustic_Deterrent_Device	Long(integer)	pulse block days/250km^2	https://jncc.gov.uk/our-work/marine-noise-registry/	Continuous	Anthropogenic	D-A2	2015-2021	Spatial Join of each year data to 10km2 grids	Mosaic/cube data creation
F_L_A32__Layer_of_exact_reported_amount_of_noises_of_Piling	[L-A32]_Layer_of_exact_reported_amount_of_noises_of_Piling	Long(integer)	pulse block days/250km^2	https://jncc.gov.uk/our-work/marine-noise-registry/	Continuous	Anthropogenic	D-A2	2015-2021	Spatial Join of each year data to 10km2 grids	Mosaic/cube data creation
F_L_A33__Layer_of_kernel_density_estimation_of_observed_wind_tur	[L-A33]_Layer_of_kernel_density_estimation_of_observed_wind_turbines	Double	amount/10km^2		Continuous	Anthropogenic	D-A3	2003-2020	Kernel Density per year	Mosaic/cube data creation
F_L_A36__Layer_of_exact_amount_reported_of_observed_wind_turbine	[L-A36]_Layer_of_exact_amount_reported_of_observed_wind_turbines	Long(integer)	amount/10km^2		Continuous	Anthropogenic	D-A3	2003-2020	Spatial Join of each year data to 10km2 grids	Mosaic/cube data creation
F_L_A61__Layer_of_CuOW_active_sites	[L-A61]_Layer_of_operational_year_of_the_active_offshore_wind_sites	Short(integer)	Binary: [0/null - not exist; 1 - exist]		Binary: [0/null - not exist; 1 - exist]	Anthropogenic	D-A7	2003-2022	Spatial Join of each year data to 10km2 grids
F_L_A62__Layer_of_CuOW_active_cable	[L-A62]_Layer_of_operational_year_of_the_active_offshore_wind_cables	Short(integer)	Binary: [0/null - not exist; 1 - exist]		Binary: [0/null - not exist; 1 - exist]	Anthropogenic	D-A7	2003-2022	Spatial Join of each year data to 10km2 grids
F_L_A65__Layer_of_demersal_fishing_effort_log10_kwh	[L-A65]_Layer_of_demersal_fishing_effort_log10_kwh	Double	log10(kwh)		Continuous	Anthropogenic	D-A10	2016-2020	Spatial Join of each year data to 10km2 grids
F_L_A66__Layer_of_demersal_fishing_time_log10_minutes	[L-A66]_Layer_of_demersal_fishing_time_log10_minutes	Double	log10(minutes)		Continuous	Anthropogenic	D-A10	2016-2020	Spatial Join of each year data to 10km2 grids
F_L_A67__Layer_of_total_fishing_effort_log10_kwh	[L-A67]_Layer_of_total_fishing_effort_log10_kwh	Double	log10(kwh)		Continuous	Anthropogenic	D-A10	2011-2020	Spatial Join of each year data to 10km2 grids
F_L_A68__Layer_of_total_fishing_time_log10_minutes	[L-A68]_Layer_of_total_fishing_time_log10_minutes	Double	log10(minutes)		Continuous	Anthropogenic	D-A10	2007-2020	Spatial Join of each year data to 10km2 grids
F_L_A77__Layer_of_kde_of_infra_satellite_obs_of_tot_wind	[L-A77]_Layer_of_kde_of_infra_satellite_obs_of_tot_wind	Double	normalised (by satellite detections amount per grids) vessel amount/10km^2		Continuous	Anthropogenic	D-A11	2017-2022	Kernel Density per year	Mosaic/cube data creation
F_L_A78__Layer_of_kde_of_infra_satellite_obs_of_tot_oil	[L-A78]_Layer_of_kde_of_infra_satellite_obs_of_tot_oil	Double	normalised (by satellite detections amount per grids) vessel amount/10km^2		Continuous	Anthropogenic	D-A11	2017-2022	Kernel Density per year	Mosaic/cube data creation
F_L_A79__Layer_of_kde_of_infra_satellite_obs_of_unknown	[L-A79]_Layer_of_kde_of_infra_satellite_obs_of_unknown	Double	normalised (by satellite detections amount per grids) vessel amount/10km^2		Continuous	Anthropogenic	D-A11	2017-2022	Kernel Density per year	Mosaic/cube data creation
F_L_A80__Layer_of_kde_of_vessel_satellite_obs_of_AIS_fishing	[L-A80]_Layer_of_kde_of_vessel_satellite_obs_of_AIS_fishing	Double	normalised (by satellite detections amount per grids) vessel amount/10km^2		Continuous	Anthropogenic	D-A11	2017-2021	Kernel Density per year	Mosaic/cube data creation
F_L_A81__Layer_of_kde_of_vessel_satellite_obs_of_AIS_nonfishing	[L-A81]_Layer_of_kde_of_vessel_satellite_obs_of_AIS_nonfishing	Double	normalised (by satellite detections amount per grids) vessel amount/10km^2		Continuous	Anthropogenic	D-A11	2017-2021	Kernel Density per year	Mosaic/cube data creation
F_L_A82__Layer_of_kde_of_vessel_satellite_obs_of_dark_fishing	[L-A82]_Layer_of_kde_of_vessel_satellite_obs_of_dark_fishing	Double	normalised (by satellite detections amount per grids) vessel amount/10km^2		Continuous	Anthropogenic	D-A11	2017-2021	Kernel Density per year	Mosaic/cube data creation
F_L_A83__Layer_of_kde_of_vessel_satellite_obs_of_dark_non_fishin	[L-A83]_Layer_of_kde_of_vessel_satellite_obs_of_dark_non_fishing	Double	normalised (by satellite detections amount per grids) vessel amount/10km^2		Continuous	Anthropogenic	D-A11	2017-2021	Kernel Density per year	Mosaic/cube data creation
F_L_A86__Layer_of_exact_amount_of_infra_satellite_obs_of_tot_win	[L-A86]_Layer_of_exact_amount_of_infra_satellite_obs_of_tot_wind	Long(integer)	normalised (by satellite detections amount per grids) vessel amount/10km^2		Continuous	Anthropogenic	D-A11	2017-2022	Spatial Join of each year data to 10km2 grids	Mosaic/cube data creation
F_L_A87__Layer_of_exact_amount_of_infra_satellite_obs_of_tot_oil	[L-A87]_Layer_of_exact_amount_of_infra_satellite_obs_of_tot_oil	Long(integer)	normalised (by satellite detections amount per grids) vessel amount/10km^2		Continuous	Anthropogenic	D-A11	2017-2022	Spatial Join of each year data to 10km2 grids	Mosaic/cube data creation
F_L_A88__Layer_of_exact_amount_of_infra_satellite_obs_of_unknown	[L-A88]_Layer_of_exact_amount_of_infra_satellite_obs_of_unknown	Long(integer)	normalised (by satellite detections amount per grids) vessel amount/10km^2		Continuous	Anthropogenic	D-A11	2017-2022	Spatial Join of each year data to 10km2 grids	Mosaic/cube data creation
F_L_A89__Layer_of_exact_amount_of_vessel_satellite_obs_of_AIS_fi	[L-A89]_Layer_of_exact_amount_of_vessel_satellite_obs_of_AIS_fishing	Long(integer)	normalised (by satellite detections amount per grids) vessel amount/10km^2		Continuous	Anthropogenic	D-A11	2017-2021	Spatial Join of each year data to 10km2 grids	Mosaic/cube data creation
F_L_A90__Layer_of_exact_amount_of_vessel_satellite_obs_of_AIS_no	[L-A90]_Layer_of_exact_amount_of_vessel_satellite_obs_of_AIS_nonfishing	Long(integer)	normalised (by satellite detections amount per grids) vessel amount/10km^2		Continuous	Anthropogenic	D-A11	2017-2021	Spatial Join of each year data to 10km2 grids	Mosaic/cube data creation
F_L_A91__Layer_of_exact_amount_of_vessel_satellite_obs_of_dark_f	[L-A91]_Layer_of_exact_amount_of_vessel_satellite_obs_of_dark_fishing	Long(integer)	normalised (by satellite detections amount per grids) vessel amount/10km^2		Continuous	Anthropogenic	D-A11	2017-2021	Spatial Join of each year data to 10km2 grids	Mosaic/cube data creation
F_L_A92__Layer_of_exact_amount_of_vessel_satellite_obs_of_dark_n	[L-A92]_Layer_of_exact_amount_of_vessel_satellite_obs_of_dark_non_fishing	Long(integer)	normalised (by satellite detections amount per grids) vessel amount/10km^2		Continuous	Anthropogenic	D-A11	2017-2021	Spatial Join of each year data to 10km2 grids	Mosaic/cube data creation
F_L_E17__Layer_of_interpolation_value_of_BPc	[L-E17]_Layer_of_interpolation_value_of_BPc	Double	-	DOI: 10.1126/science.1103960	Continuous	Ecology	D-E1	2000-2020	Empirical Bayesian Kriging for each year data - interpretation value extraction	clipped to area with kde>0	Mosaic/cube data creation
F_L_E18__Layer_of_interpolation_value_of_Shannon_Diversity_index	[L-E18]_Layer_of_interpolation_value_of_Shannon_Diversity_index	Double	-		Continuous	Ecology	D-E1	2000-2020	Empirical Bayesian Kriging for each year data - interpretation value extraction	clipped to area with kde>0	Mosaic/cube data creation
F_L_E19__Layer_of_interpolation_value_of_mean_Mi	[L-E19]_Layer_of_interpolation_value_of_mean_Mi	Double	-	DOI: 10.1126/science.1103960	Continuous	Ecology	D-E1	2000-2020	Empirical Bayesian Kriging for each year data - interpretation value extraction	clipped to area with kde>0	Mosaic/cube data creation
F_L_E20__Layer_of_interpolation_value_of_mean_Ri	[L-E20]_Layer_of_interpolation_value_of_mean_Ri	Double	-	DOI: 10.1126/science.1103960	Continuous	Ecology	D-E1	2000-2020	Empirical Bayesian Kriging for each year data - interpretation value extraction	clipped to area with kde>0	Mosaic/cube data creation
F_L_E21__Layer_of_interpolation_value_of_Species_evenness	[L-E21]_Layer_of_interpolation_value_of_Species_evenness	Double	-		Continuous	Ecology	D-E1	2000-2020	Empirical Bayesian Kriging for each year data - interpretation value extraction	clipped to area with kde>0	Mosaic/cube data creation
F_L_E22__Layer_of_interpolation_value_of_Species_Richness	[L-E22]_Layer_of_interpolation_value_of_Species_Richness	Double	-		Continuous	Ecology	D-E1	2000-2020	Empirical Bayesian Kriging for each year data - interpretation value extraction	clipped to area with kde>0	Mosaic/cube data creation
F_L_E23__Layer_of_interpolation_value_of_Total_Abundance_m2	[L-E23]_Layer_of_interpolation_value_of_Total_Abundance_m2	Double	amount/m^2		Continuous	Ecology	D-E1	2000-2020	Empirical Bayesian Kriging for each year data - interpretation value extraction	clipped to area with kde>0	Mosaic/cube data creation
F_L_E24__Layer_of_interpolation_value_of_Meanbodymass	[L-E24]_Layer_of_interpolation_value_of_Meanbodymass	Double	g		Continuous	Ecology	D-E1	2000-2020	Empirical Bayesian Kriging for each year data - interpretation value extraction	clipped to area with kde>0	Mosaic/cube data creation
F_L_E25__Layer_of_interpolation_RSE_of_BPc	[L-E25]_Layer_of_interpolation_RSE_of_BPc	Double	%		Continuous	Ecology	D-E1	2000-2020	Empirical Bayesian Kriging for each year data - standard error value extraction	Calculate field: (SE/interpolation value*100)	clipped to area with kde>0	Mosaic/cube data creation
F_L_E26__Layer_of_interpolation_RSE_of_Shannon_Diversity_index	[L-E26]_Layer_of_interpolation_RSE_of_Shannon_Diversity_index	Double	%		Continuous	Ecology	D-E1	2000-2020	Empirical Bayesian Kriging for each year data - standard error value extraction	Calculate field: (SE/interpolation value*100)	clipped to area with kde>0	Mosaic/cube data creation
F_L_E27__Layer_of_interpolation_RSE_of_mean_Mi	[L-E27]_Layer_of_interpolation_RSE_of_mean_Mi	Double	%		Continuous	Ecology	D-E1	2000-2020	Empirical Bayesian Kriging for each year data - standard error value extraction	Calculate field: (SE/interpolation value*100)	clipped to area with kde>0	Mosaic/cube data creation
F_L_E28__Layer_of_interpolation_RSE_of_mean_Ri	[L-E28]_Layer_of_interpolation_RSE_of_mean_Ri	Double	%		Continuous	Ecology	D-E1	2000-2020	Empirical Bayesian Kriging for each year data - standard error value extraction	Calculate field: (SE/interpolation value*100)	clipped to area with kde>0	Mosaic/cube data creation
F_L_E29__Layer_of_interpolation_RSE_of_Species_evenness	[L-E29]_Layer_of_interpolation_RSE_of_Species_evenness	Double	%		Continuous	Ecology	D-E1	2000-2020	Empirical Bayesian Kriging for each year data - standard error value extraction	Calculate field: (SE/interpolation value*100)	clipped to area with kde>0	Mosaic/cube data creation
F_L_E30__Layer_of_interpolation_RSE_of_Species_Richness	[L-E30]_Layer_of_interpolation_RSE_of_Species_Richness	Double	%		Continuous	Ecology	D-E1	2000-2020	Empirical Bayesian Kriging for each year data - standard error value extraction	Calculate field: (SE/interpolation value*100)	clipped to area with kde>0	Mosaic/cube data creation
F_L_E31__Layer_of_interpolation_RSE_of_Total_Abundance_m2	[L-E31]_Layer_of_interpolation_RSE_of_Total_Abundance_m2	Double	%		Continuous	Ecology	D-E1	2000-2020	Empirical Bayesian Kriging for each year data - standard error value extraction	Calculate field: (SE/interpolation value*100)	clipped to area with kde>0	Mosaic/cube data creation
F_L_E32__Layer_of_interpolation_RSE_of_Meanbodymass	[L-E32]_Layer_of_interpolation_RSE_of_Meanbodymass	Double	%		Continuous	Ecology	D-E1	2000-2020	Empirical Bayesian Kriging for each year data - standard error value extraction	Calculate field: (SE/interpolation value*100)	clipped to area with kde>0	Mosaic/cube data creation
F_L_E50__Layer_of_status_year_of_marine_protected_area	[L-E50]_Layer_of_status_year_of_marine_protected_area	Long(integer)	Binary: [0/null - not exist; 1 - exist]		Binary: [0/null - not exist; 1 - exist]	Ecology	D-E2	2000-2020	Spatial Join of each year data to 10km2 grids	Mosaic/cube data creation
F_L_E55__Layer_of_interpolation_value_of_Biom2	[L-E55]_Layer_of_interpolation_value_of_Biom2	Double	g/m^2		Continuous	Ecology	D-E1	2000-2020	Empirical Bayesian Kriging for each year data - interpretation value extraction	Mosaic/cube data creation
F_L_E56__Layer_of_interpolation_RSE_of_Biom2	[L-E56]_Layer_of_interpolation_RSE_of_Biom2	Double	g/m^2		Continuous	Ecology	D-E1	2000-2020	Empirical Bayesian Kriging for each year data - standard error value extraction	Calculate field: (SE/interpolation value*100)	Mosaic/cube data creation
F_L_E69__Layer_of_exact_amount_of_Mean_BPc	[L-E69]_Layer_of_exact_amount_of_Mean_BPc	Double	-	DOI: 10.1126/science.1103960	Continuous	Ecology	D-E1	2000-2020	Spatial Join of each year data to 10km2 grids	Mosaic/cube data creation
F_L_E70__Layer_of_exact_amount_of_Mean_Shannon_Diversity_index	[L-E70]_Layer_of_exact_amount_of_Mean_Shannon_Diversity_index	Double	-		Continuous	Ecology	D-E1	2000-2020	Spatial Join of each year data to 10km2 grids	Mosaic/cube data creation
F_L_E71__Layer_of_exact_amount_of_Mean_mean_Mi	[L-E71]_Layer_of_exact_amount_of_Mean_mean_Mi	Double	-	DOI: 10.1126/science.1103960	Continuous	Ecology	D-E1	2000-2020	Spatial Join of each year data to 10km2 grids	Mosaic/cube data creation
F_L_E72__Layer_of_exact_amount_of_Mean_mean_Ri	[L-E72]_Layer_of_exact_amount_of_Mean_mean_Ri	Double	-	DOI: 10.1126/science.1103960	Continuous	Ecology	D-E1	2000-2020	Spatial Join of each year data to 10km2 grids	Mosaic/cube data creation
F_L_E73__Layer_of_exact_amount_of_Mean_Species_evenness	[L-E73]_Layer_of_exact_amount_of_Mean_Species_evenness	Double	-		Continuous	Ecology	D-E1	2000-2020	Spatial Join of each year data to 10km2 grids	Mosaic/cube data creation
F_L_E74__Layer_of_exact_amount_of_Mean_Species_Richness	[L-E74]_Layer_of_exact_amount_of_Mean_Species_Richness	Double	-		Continuous	Ecology	D-E1	2000-2020	Spatial Join of each year data to 10km2 grids	Mosaic/cube data creation
F_L_E75__Layer_of_exact_amount_of_Mean_Total_Abundance_m2	[L-E75]_Layer_of_exact_amount_of_Mean_Total_Abundance_m2	Double	amount/m^2		Continuous	Ecology	D-E1	2000-2020	Spatial Join of each year data to 10km2 grids	Mosaic/cube data creation
F_L_E76__Layer_of_exact_amount_of_Mean_Meanbodymass	[L-E76]_Layer_of_exact_amount_of_Mean_Meanbodymass	Double	g		Continuous	Ecology	D-E1	2000-2020	Spatial Join of each year data to 10km2 grids	Mosaic/cube data creation
F_L_E77__Layer_of_exact_amount_of_Mean_Biom2	[L-E77]_Layer_of_exact_amount_of_Mean_Biom2	Double	g/m^2		Continuous	Ecology	D-E1	2000-2020	Spatial Join of each year data to 10km2 grids	Mosaic/cube data creation
F_L_E78__Layer_of_exact_amount_of_Std_BPc	[L-E78]_Layer_of_exact_amount_of_Std_BPc	Double	-	DOI: 10.1126/science.1103960	Continuous	Ecology	D-E1	2000-2020	Spatial Join of each year data to 10km2 grids	Mosaic/cube data creation
F_L_E79__Layer_of_exact_amount_of_Std_Shannon_Diversity_index	[L-E79]_Layer_of_exact_amount_of_Std_Shannon_Diversity_index	Double	-		Continuous	Ecology	D-E1	2000-2020	Spatial Join of each year data to 10km2 grids	Mosaic/cube data creation
F_L_E80__Layer_of_exact_amount_of_Std_mean_Mi	[L-E80]_Layer_of_exact_amount_of_Std_mean_Mi	Double	-	DOI: 10.1126/science.1103960	Continuous	Ecology	D-E1	2000-2020	Spatial Join of each year data to 10km2 grids	Mosaic/cube data creation
F_L_E81__Layer_of_exact_amount_of_Std_mean_Ri	[L-E81]_Layer_of_exact_amount_of_Std_mean_Ri	Double	-	DOI: 10.1126/science.1103960	Continuous	Ecology	D-E1	2000-2020	Spatial Join of each year data to 10km2 grids	Mosaic/cube data creation
F_L_E82__Layer_of_exact_amount_of_Std_Species_evenness	[L-E82]_Layer_of_exact_amount_of_Std_Species_evenness	Double	-		Continuous	Ecology	D-E1	2000-2020	Spatial Join of each year data to 10km2 grids	Mosaic/cube data creation
F_L_E83__Layer_of_exact_amount_of_Std_Species_Richness	[L-E83]_Layer_of_exact_amount_of_Std_Species_Richness	Double	-		Continuous	Ecology	D-E1	2000-2020	Spatial Join of each year data to 10km2 grids	Mosaic/cube data creation
F_L_E84__Layer_of_exact_amount_of_Std_Total_Abundance_m2	[L-E84]_Layer_of_exact_amount_of_Std_Total_Abundance_m2	Double	amount/m^2		Continuous	Ecology	D-E1	2000-2020	Spatial Join of each year data to 10km2 grids	Mosaic/cube data creation
F_L_E85__Layer_of_exact_amount_of_Std_Meanbodymass	[L-E85]_Layer_of_exact_amount_of_Std_Meanbodymass	Double	g		Continuous	Ecology	D-E1	2000-2020	Spatial Join of each year data to 10km2 grids	Mosaic/cube data creation
F_L_E86__Layer_of_exact_amount_of_Std_Biom2	[L-E86]_Layer_of_exact_amount_of_Std_Biom2	Double	g/m^2		Continuous	Ecology	D-E1	2000-2020	Spatial Join of each year data to 10km2 grids	Mosaic/cube data creation
F_L_A95__Layer_of_fishing_effort_trawlers_GFW_in_times_hours_	F_L_A95__Layer_of_fishing_effort_trawlers_GFW_in_times_hours_ {total hours per year}	Double	(total) h/year		Continuous	Anthropogenic	D-A12	2012-2020	Spatial Join of each year data to 10km2 grids	Mosaic/cube data creation
F_L_A96__Layer_of_fishing_effort_trawlers_GFW_in_times_hours_per	F_L_A96__Layer_of_fishing_effort_trawlers_GFW_in_times_hours_per {avg hours per month}	Double	(avg) h/month		Continuous	Anthropogenic	D-A12	2012-2020	Spatial Join of each year data to 10km2 grids	Mosaic/cube data creation
F_L_A97__Layer_of_fishing_effort_trawlers_GFW_in_times_hours_per	F_L_A97__Layer_of_fishing_effort_trawlers_GFW_in_times_hours_per {avg hours per day}	Double	(avg) h/day		Continuous	Anthropogenic	D-A12	2012-2020	Spatial Join of each year data to 10km2 grids	Mosaic/cube data creation
F_L_A98__Layer_of_fishing_effort_nontrawlers_GFW_in_times_hours_	F_L_A98__Layer_of_fishing_effort_nontrawlers_GFW_in_times_hours_ {total hours per year}	Double	(total) h/year		Continuous	Anthropogenic	D-A12	2012-2020	Spatial Join of each year data to 10km2 grids	Mosaic/cube data creation
F_L_A99__Layer_of_fishing_effort_nontrawlers_GFW_in_times_hours_	F_L_A99__Layer_of_fishing_effort_nontrawlers_GFW_in_times_hours_{avg hours per month}	Double	(avg) h/month		Continuous	Anthropogenic	D-A12	2012-2020	Spatial Join of each year data to 10km2 grids	Mosaic/cube data creation
F_L_A100__Layer_of_fishing_effort_nontrawlers_GFW_in_times_hours	F_L_A100__Layer_of_fishing_effort_nontrawlers_GFW_in_times_hours {avg hours per day}	Double	(avg) h/day		Continuous	Anthropogenic	D-A12	2012-2020	Spatial Join of each year data to 10km2 grids	Mosaic/cube data creation
RMSE_F_L_A05__Layer_of_kde_of_noises_of_Ministry_of_Defence	RMSE_F_L_A05__Layer_of_kde_of_noises_of_Ministry_of_Defence	Float	pulse block days/250km^2		Continuous	Anthropogenic	D-A2	2015-2021	Calculate field: RMSE equation to be applied between the estimation to the observations
RMSE_F_L_A06__Layer_of_kde_of_noises_of_Seismic_Survey	RMSE_F_L_A06__Layer_of_kde_of_noises_of_Seismic_Survey	Float	pulse block days/250km^2		Continuous	Anthropogenic	D-A2	2015-2021	Calculate field: RMSE equation to be applied between the estimation to the observations
RMSE_F_L_A07__Layer_of_kde_of_noises_of_Explosives	RMSE_F_L_A07__Layer_of_kde_of_noises_of_Explosives	Float	pulse block days/250km^2		Continuous	Anthropogenic	D-A2	2015-2021	Calculate field: RMSE equation to be applied between the estimation to the observations
RMSE_F_L_A08__Layer_of_kde_of_noises_of_Multibeam_Echosounders	RMSE_F_L_A08__Layer_of_kde_of_noises_of_Multibeam_Echosounders	Float	pulse block days/250km^2		Continuous	Anthropogenic	D-A2	2015-2021	Calculate field: RMSE equation to be applied between the estimation to the observations
RMSE_F_L_A09__Layer_of_kde_of_noises_of_Sub_bottom_Profilers	RMSE_F_L_A09__Layer_of_kde_of_noises_of_Sub_bottom_Profilers	Float	pulse block days/250km^2		Continuous	Anthropogenic	D-A2	2015-2021	Calculate field: RMSE equation to be applied between the estimation to the observations
RMSE_F_L_A10__Layer_of_kde_of_noises_of_Acoustic_Deterrent_Devi	RMSE_F_L_A10__Layer_of_kde_of_noises_of_Acoustic_Deterrent_Devi	Float	pulse block days/250km^2		Continuous	Anthropogenic	D-A2	2015-2021	Calculate field: RMSE equation to be applied between the estimation to the observations
RMSE_F_L_A11__Layer_of_kde_of_noises_of_Piling	RMSE_F_L_A11__Layer_of_kde_of_noises_of_Piling	Float	pulse block days/250km^2		Continuous	Anthropogenic	D-A2	2015-2021	Calculate field: RMSE equation to be applied between the estimation to the observations
RMSE_F_L_A01__Layer_of_kernel_density_estimation_of_vessel_perd	RMSE_F_L_A01__Layer_of_kernel_density_estimation_of_vessel_perd	Float	amount/10km^2		Continuous	Anthropogenic	D-A1	2015-2021	Calculate field: RMSE equation to be applied between the estimation to the observations
RMSE_F_L_A33__Layer_of_kernel_density_estimation_of_observed_wi	RMSE_F_L_A33__Layer_of_kernel_density_estimation_of_observed_wi	Float	amount/10km^2		Continuous	Anthropogenic	D-A3	2003-2020	Calculate field: RMSE equation to be applied between the estimation to the observations
RMSE_F_L_A77__Layer_of_kde_of_infra_satellite_obs_of_tot_wind	RMSE_F_L_A77__Layer_of_kde_of_infra_satellite_obs_of_tot_wind	Float	amount/10km^2		Continuous	Anthropogenic	D-A11	2017-2022	Calculate field: RMSE equation to be applied between the estimation to the observations
RMSE_F_L_A78__Layer_of_kde_of_infra_satellite_obs_of_tot_oil	RMSE_F_L_A78__Layer_of_kde_of_infra_satellite_obs_of_tot_oil	Float	amount/10km^2		Continuous	Anthropogenic	D-A11	2017-2022	Calculate field: RMSE equation to be applied between the estimation to the observations
RMSE_F_L_A79__Layer_of_kde_of_infra_satellite_obs_of_unknown	RMSE_F_L_A79__Layer_of_kde_of_infra_satellite_obs_of_unknown	Float	amount/10km^2		Continuous	Anthropogenic	D-A11	2017-2022	Calculate field: RMSE equation to be applied between the estimation to the observations
RMSE_F_L_A80__Layer_of_kde_of_vessel_satellite_obs_of_AIS_fishi	RMSE_F_L_A80__Layer_of_kde_of_vessel_satellite_obs_of_AIS_fishi	Float	amount/10km^2		Continuous	Anthropogenic	D-A11	2017-2022	Calculate field: RMSE equation to be applied between the estimation to the observations
RMSE_F_L_A81__Layer_of_kde_of_vessel_satellite_obs_of_AIS_nonfi	RMSE_F_L_A81__Layer_of_kde_of_vessel_satellite_obs_of_AIS_nonfi	Float	amount/10km^2		Continuous	Anthropogenic	D-A11	2017-2022	Calculate field: RMSE equation to be applied between the estimation to the observations
RMSE_F_L_A82__Layer_of_kde_of_vessel_satellite_obs_of_dark_fish	RMSE_F_L_A82__Layer_of_kde_of_vessel_satellite_obs_of_dark_fish	Float	amount/10km^2		Continuous	Anthropogenic	D-A11	2017-2022	Calculate field: RMSE equation to be applied between the estimation to the observations
RMSE_F_L_A83__Layer_of_kde_of_vessel_satellite_obs_of_dark_non_	RMSE_F_L_A83__Layer_of_kde_of_vessel_satellite_obs_of_dark_non_	Float	amount/10km^2		Continuous	Anthropogenic	D-A11	2017-2022	Calculate field: RMSE equation to be applied between the estimation to the observations
RMSE_F_L_E17__Layer_of_interpolation_value_of_BPc	RMSE_F_L_E17__Layer_of_interpolation_value_of_BPc	Float	-		Continuous	Ecology	D-E1	2000-2020	Calculate field: RMSE equation to be applied between the estimation to the observations
RMSE_F_L_E18__Layer_of_interpolation_value_of_Shannon_Diversity	RMSE_F_L_E18__Layer_of_interpolation_value_of_Shannon_Diversity	Float	-		Continuous	Ecology	D-E1	2000-2020	Calculate field: RMSE equation to be applied between the estimation to the observations
RMSE_F_L_E19__Layer_of_interpolation_value_of_mean_Mi	RMSE_F_L_E19__Layer_of_interpolation_value_of_mean_Mi	Float	-		Continuous	Ecology	D-E1	2000-2020	Calculate field: RMSE equation to be applied between the estimation to the observations
RMSE_F_L_E20__Layer_of_interpolation_value_of_mean_Ri	RMSE_F_L_E20__Layer_of_interpolation_value_of_mean_Ri	Float	-		Continuous	Ecology	D-E1	2000-2020	Calculate field: RMSE equation to be applied between the estimation to the observations
RMSE_F_L_E21__Layer_of_interpolation_value_of_Species_evenness	RMSE_F_L_E21__Layer_of_interpolation_value_of_Species_evenness	Float	-		Continuous	Ecology	D-E1	2000-2020	Calculate field: RMSE equation to be applied between the estimation to the observations
RMSE_F_L_E22__Layer_of_interpolation_value_of_Species_Richness	RMSE_F_L_E22__Layer_of_interpolation_value_of_Species_Richness	Float	-		Continuous	Ecology	D-E1	2000-2020	Calculate field: RMSE equation to be applied between the estimation to the observations
RMSE_F_L_E23__Layer_of_interpolation_value_of_Total_Abundance_m	RMSE_F_L_E23__Layer_of_interpolation_value_of_Total_Abundance_m	Float	amount/m^2		Continuous	Ecology	D-E1	2000-2020	Calculate field: RMSE equation to be applied between the estimation to the observations
RMSE_F_L_E24__Layer_of_interpolation_value_of_Meanbodymass	RMSE_F_L_E24__Layer_of_interpolation_value_of_Meanbodymass	Float	g		Continuous	Ecology	D-E1	2000-2020	Calculate field: RMSE equation to be applied between the estimation to the observations
RMSE_F_L_E55__Layer_of_interpolation_value_of_Biom2	RMSE_F_L_E55__Layer_of_interpolation_value_of_Biom2	Float	g/m^2		Continuous	Ecology	D-E1	2000-2020	Calculate field: RMSE equation to be applied between the estimation to the observations
F_L_E123__Layer_of_interpolation_wo_limit_interp_zone_RSE_of_Bio	[L-E123]_Layer_of_interpolation_wo_limit_interp_zone_RSE_of_Biom2	Double	%		Continuous	Ecology	D-E1	2000-2020	Empirical Bayesian Kriging for each year data - standard error value extraction	Calculate field: (SE/interpolation value*100)	Mosaic/cube data creation
F_L_E115__Layer_of_interpolation_wo_limit_interp_zone_RSE_of_BPc	[L-E115]_Layer_of_interpolation_wo_limit_interp_zone_RSE_of_BPc	Double	%		Continuous	Ecology	D-E1	2000-2020	Empirical Bayesian Kriging for each year data - standard error value extraction	Calculate field: (SE/interpolation value*100)	Mosaic/cube data creation
F_L_E122__Layer_of_interpolation_wo_limit_interp_zone_RSE_of_Mea	[L-E122]_Layer_of_interpolation_wo_limit_interp_zone_RSE_of_Meanbodymass	Double	%		Continuous	Ecology	D-E1	2000-2020	Empirical Bayesian Kriging for each year data - standard error value extraction	Calculate field: (SE/interpolation value*100)	Mosaic/cube data creation
F_L_E117__Layer_of_interpolation_wo_limit_interp_zone_RSE_of_mea	[L-E177]_Layer_of_interpolation_wo_limit_interp_zone_RSE_of_mean_Mi	Double	%		Continuous	Ecology	D-E1	2000-2020	Empirical Bayesian Kriging for each year data - standard error value extraction	Calculate field: (SE/interpolation value*100)	Mosaic/cube data creation
F_L_E118__Layer_of_interpolation_wo_limit_interp_zone_RSE_of_mea	[L_E118]_Layer_of_interpolation_wo_limit_interp_zone_RSE_of_mean_Ri	Double	%		Continuous	Ecology	D-E1	2000-2020	Empirical Bayesian Kriging for each year data - standard error value extraction	Calculate field: (SE/interpolation value*100)	Mosaic/cube data creation
F_L_E116__Layer_of_interpolation_wo_limit_interp_zone_RSE_of_Sha	[L-E116]_Layer_of_interpolation_wo_limit_interp_zone_RSE_of_Shannon_Diversity_index	Double	%		Continuous	Ecology	D-E1	2000-2020	Empirical Bayesian Kriging for each year data - standard error value extraction	Calculate field: (SE/interpolation value*100)	Mosaic/cube data creation
F_L_E119__Layer_of_interpolation_wo_limit_interp_zone_RSE_of_Spe	[L-E119]_Layer_of_interpolation_wo_limit_interp_zone_RSE_of_Species_evenness	Double	%		Continuous	Ecology	D-E1	2000-2020	Empirical Bayesian Kriging for each year data - standard error value extraction	Calculate field: (SE/interpolation value*100)	Mosaic/cube data creation
F_L_E120__Layer_of_interpolation_wo_limit_interp_zone_RSE_of_Spe	[L-E120]_Layer_of_interpolation_wo_limit_interp_zone_RSE_of_Species_Richness	Double	%		Continuous	Ecology	D-E1	2000-2020	Empirical Bayesian Kriging for each year data - standard error value extraction	Calculate field: (SE/interpolation value*100)	Mosaic/cube data creation
F_L_E121__Layer_of_interpolation_wo_limit_interp_zone_RSE_of_Tot	[L-E121]_Layer_of_interpolation_wo_limit_interp_zone_RSE_of_Total_Abundance_m2	Double	%		Continuous	Ecology	D-E1	2000-2020	Empirical Bayesian Kriging for each year data - interpretation value extraction	Mosaic/cube data creation
F_L_E114__Layer_of_interpolation_wo_limit_interp_zone_value_of_B	[L-E114]_Layer_of_interpolation_wo_limit_interp_zone_value_of_Biom2	Double	g/m^2		Continuous	Ecology	D-E1	2000-2020	Empirical Bayesian Kriging for each year data - interpretation value extraction	Mosaic/cube data creation
F_L_E106__Layer_of_interpolation_wo_limit_interp_zone_value_of_B	[L-E106]_Layer_of_interpolation_wo_limit_interp_zone_value_of_BPc	Double	-	DOI: 10.1126/science.1103960	Continuous	Ecology	D-E1	2000-2020	Empirical Bayesian Kriging for each year data - interpretation value extraction	Mosaic/cube data creation
F_L_E113__Layer_of_interpolation_wo_limit_interp_zone_value_of_M	[L-E113]_Layer_of_interpolation_wo_limit_interp_zone_value_of_Meanbodymass	Double	g		Continuous	Ecology	D-E1	2000-2020	Empirical Bayesian Kriging for each year data - interpretation value extraction	Mosaic/cube data creation
F_L_E108__Layer_of_interpolation_wo_limit_interp_zone_value_of_m	[L-E108]_Layer_of_interpolation_wo_limit_interp_zone_value_of_mean_Mi	Double	-	DOI: 10.1126/science.1103960	Continuous	Ecology	D-E1	2000-2020	Empirical Bayesian Kriging for each year data - interpretation value extraction	Mosaic/cube data creation
F_L_E109__Layer_of_interpolation_wo_limit_interp_zone_value_of_m	[L_E109]_Layer_of_interpolation_wo_limit_interp_zone_value_of_mean_Ri	Double	-	DOI: 10.1126/science.1103960	Continuous	Ecology	D-E1	2000-2020	Empirical Bayesian Kriging for each year data - interpretation value extraction	Mosaic/cube data creation
F_L_E107__Layer_of_interpolation_wo_limit_interp_zone_value_of_S	[L-E107]_Layer_of_interpolation_wo_limit_interp_zone_value_of_Shannon_Diversity_index	Double	-		Continuous	Ecology	D-E1	2000-2020	Empirical Bayesian Kriging for each year data - interpretation value extraction	Mosaic/cube data creation
F_L_E110__Layer_of_interpolation_wo_limit_interp_zone_value_of_S	[L-E110]_Layer_of_interpolation_wo_limit_interp_zone_value_of_Species_evenness	Double	-		Continuous	Ecology	D-E1	2000-2020	Empirical Bayesian Kriging for each year data - interpretation value extraction	Mosaic/cube data creation
F_L_E111__Layer_of_interpolation_wo_limit_interp_zone_value_of_S	[L-E111]_Layer_of_interpolation_wo_limit_interp_zone_value_of_Species_Richness	Double	-		Continuous	Ecology	D-E1	2000-2020	Empirical Bayesian Kriging for each year data - interpretation value extraction	Mosaic/cube data creation
F_L_E112__Layer_of_interpolation_wo_limit_interp_zone_value_of_T	[L-E112]_Layer_of_interpolation_wo_limit_interp_zone_value_of_Total_Abundance_m2	Double	amount/m^2		Continuous	Ecology	D-E1	2000-2020	Empirical Bayesian Kriging for each year data - interpretation value extraction	Mosaic/cube data creation

## Sheet: Sheet_4
Field name in shapefile	Full field name
In cube data - anthropogenics - ED50_10km2_merged_cube_table_v_010425_territories_RMSE_anthropogenic.shp
F_L_A62__L	F_L_A62__Layer_of_CuOW_active_cable
F_L_A61__L	F_L_A61__Layer_of_CuOW_active_sites
F_L_A87__L	F_L_A87__Layer_of_exact_amount_of_infra_satellite_obs_of_tot_oil
F_L_A86__L	F_L_A86__Layer_of_exact_amount_of_infra_satellite_obs_of_tot_win
F_L_A88__L	F_L_A88__Layer_of_exact_amount_of_infra_satellite_obs_of_unknown
F_L_A36__L	F_L_A36__Layer_of_exact_amount_observed_wind_turbines
F_L_A36__1	F_L_A36__Layer_of_exact_amount_reported_of_observed_wind_turbine
F_L_A04__L	F_L_A04__Layer_of_exact_amount_reported_of_vessel_perday
F_L_A04_nf	F_L_A04_nf__Layer_of_expected_amount_of_vessel_perday_nofishing
F_L_A89__L	F_L_A89__Layer_of_exact_amount_of_vessel_satellite_obs_of_AIS_fi
F_L_A90__L	F_L_A90__Layer_of_exact_amount_of_vessel_satellite_obs_of_AIS_no
F_L_A91__L	F_L_A91__Layer_of_exact_amount_of_vessel_satellite_obs_of_dark_f
F_L_A92__L	F_L_A92__Layer_of_exact_amount_of_vessel_satellite_obs_of_dark_n
F_L_A31__L	F_L_A31__Layer_of_exact_reported_amount_of_noises_of_Acoustic_De
F_L_A28__L	F_L_A28__Layer_of_exact_reported_amount_of_noises_of_Explosives
F_L_A26__L	F_L_A26__Layer_of_exact_reported_amount_of_noises_of_Ministry_of
F_L_A29__L	F_L_A29__Layer_of_exact_reported_amount_of_noises_of_Multibeam_E
F_L_A32__L	F_L_A32__Layer_of_exact_reported_amount_of_noises_of_Piling
F_L_A27__L	F_L_A27__Layer_of_exact_reported_amount_of_noises_of_Seismic_Sur
F_L_A30__L	F_L_A30__Layer_of_exact_reported_amount_of_noises_of_Sub_bottom_
F_L_A65__L	F_L_A65__Layer_of_demersal_fishing_effort_log10_kwh
F_L_A66__L	F_L_A66__Layer_of_demersal_fishing_time_log10_minutes
F_L_A67__L	F_L_A67__Layer_of_total_fishing_effort_log10_kwh
F_L_A68__L	F_L_A68__Layer_of_total_fishing_time_log10_minutes
F_L_A98__L	F_L_A98__Layer_of_fishing_effort_nontrawlers_GFW_in_times_hours_
F_L_A99__L	F_L_A99__Layer_of_fishing_effort_nontrawlers_GFW_in_times_hours_
F_L_A100__	F_L_A100__Layer_of_fishing_effort_nontrawlers_GFW_in_times_hours
F_L_A95__L	F_L_A95__Layer_of_fishing_effort_trawlers_GFW_in_times_hours_
F_L_A96__L	F_L_A96__Layer_of_fishing_effort_trawlers_GFW_in_times_hours_per
F_L_A97__L	F_L_A97__Layer_of_fishing_effort_trawlers_GFW_in_times_hours_per
F_L_A78__L	F_L_A78__Layer_of_kde_of_infra_satellite_obs_of_tot_oil
F_L_A77__L	F_L_A77__Layer_of_kde_of_infra_satellite_obs_of_tot_wind
F_L_A79__L	F_L_A79__Layer_of_kde_of_infra_satellite_obs_of_unknown
F_L_A10__L	F_L_A10__Layer_of_kde_of_noises_of_Acoustic_Deterrent_Device
F_L_A07__L	F_L_A07__Layer_of_kde_of_noises_of_Explosives
F_L_A05__L	F_L_A05__Layer_of_kde_of_noises_of_Ministry_of_Defence
F_L_A08__L	F_L_A08__Layer_of_kde_of_noises_of_Multibeam_Echosounders
F_L_A11__L	F_L_A11__Layer_of_kde_of_noises_of_Piling
F_L_A06__L	F_L_A06__Layer_of_kde_of_noises_of_Seismic_Survey
F_L_A09__L	F_L_A09__Layer_of_kde_of_noises_of_Sub_bottom_Profilers
F_L_A33__L	F_L_A33__Layer_of_kernel_density_estimation_of_observed_wind_tur
F_L_A01__L	F_L_A01__Layer_of_kernel_density_estimation_of_vessel_perday
F_L_A80__L	F_L_A80__Layer_of_kde_of_vessel_satellite_obs_of_AIS_fishing
F_L_A81__L	F_L_A81__Layer_of_kde_of_vessel_satellite_obs_of_AIS_nonfishing
F_L_A82__L	F_L_A82__Layer_of_kde_of_vessel_satellite_obs_of_dark_fishing
F_L_A83__L	F_L_A83__Layer_of_kde_of_vessel_satellite_obs_of_dark_non_fishin
RMSE_F_L_A	RMSE_F_L_A05__Layer_of_kde_of_noises_of_Ministry_of_Defence
RMSE_F_L_1	RMSE_F_L_A06__Layer_of_kde_of_noises_of_Seismic_Survey
RMSE_F_L_2	RMSE_F_L_A07__Layer_of_kde_of_noises_of_Explosives
RMSE_F_L_3	RMSE_F_L_A08__Layer_of_kde_of_noises_of_Multibeam_Echosounders
RMSE_F_L_4	RMSE_F_L_A09__Layer_of_kde_of_noises_of_Sub_bottom_Profilers
RMSE_F_L_5	RMSE_F_L_A10__Layer_of_kde_of_noises_of_Acoustic_Deterrent_Devi
RMSE_F_L_6	RMSE_F_L_A11__Layer_of_kde_of_noises_of_Piling
RMSE_F_L_7	RMSE_F_L_A01__Layer_of_kernel_density_estimation_of_vessel_perd
RMSE_F_L_8	RMSE_F_L_A33__Layer_of_kernel_density_estimation_of_observed_wi
RMSE_F_L_9	RMSE_F_L_A77__Layer_of_kde_of_infra_satellite_obs_of_tot_wind
RMSE_F_L_10	RMSE_F_L_A78__Layer_of_kde_of_infra_satellite_obs_of_tot_oil
RMSE_F_L_11	RMSE_F_L_A79__Layer_of_kde_of_infra_satellite_obs_of_unknown
RMSE_F_L_12	RMSE_F_L_A80__Layer_of_kde_of_vessel_satellite_obs_of_AIS_fishi
RMSE_F_L_13	RMSE_F_L_A81__Layer_of_kde_of_vessel_satellite_obs_of_AIS_nonfi
RMSE_F_L_14	RMSE_F_L_A82__Layer_of_kde_of_vessel_satellite_obs_of_dark_fish
RMSE_F_L_15	RMSE_F_L_A83__Layer_of_kde_of_vessel_satellite_obs_of_dark_non_
Water_terr	Water_territories
In cube data - ecological - ED50_10km2_merged_cube_table_v_010425_territories_RMSE_ecology_LE17_LE86.shp
F_L_E77__L	F_L_E77__Layer_of_exact_amount_of_Mean_Biom2
F_L_E69__L	F_L_E69__Layer_of_exact_amount_of_Mean_BPc
F_L_E76__L	F_L_E76__Layer_of_exact_amount_of_Mean_Meanbodymass
F_L_E71__L	F_L_E71__Layer_of_exact_amount_of_Mean_mean_Mi
F_L_E72__L	F_L_E72__Layer_of_exact_amount_of_Mean_mean_Ri
F_L_E70__L	F_L_E70__Layer_of_exact_amount_of_Mean_Shannon_Diversity_index
F_L_E73__L	F_L_E73__Layer_of_exact_amount_of_Mean_Species_evenness
F_L_E74__L	F_L_E74__Layer_of_exact_amount_of_Mean_Species_Richness
F_L_E75__L	F_L_E75__Layer_of_exact_amount_of_Mean_Total_Abundance_m2
F_L_E86__L	F_L_E86__Layer_of_exact_amount_of_Std_Biom2
F_L_E78__L	F_L_E78__Layer_of_exact_amount_of_Std_BPc
F_L_E85__L	F_L_E85__Layer_of_exact_amount_of_Std_Meanbodymass
F_L_E80__L	F_L_E80__Layer_of_exact_amount_of_Std_mean_Mi
F_L_E81__L	F_L_E81__Layer_of_exact_amount_of_Std_mean_Ri
F_L_E79__L	F_L_E79__Layer_of_exact_amount_of_Std_Shannon_Diversity_index
F_L_E82__L	F_L_E82__Layer_of_exact_amount_of_Std_Species_evenness
F_L_E83__L	F_L_E83__Layer_of_exact_amount_of_Std_Species_Richness
F_L_E84__L	F_L_E84__Layer_of_exact_amount_of_Std_Total_Abundance_m2
F_L_E56__L	F_L_E56__Layer_of_interpolation_RSE_of_Biom2
F_L_E25__L	F_L_E25__Layer_of_interpolation_RSE_of_BPc
F_L_E32__L	F_L_E32__Layer_of_interpolation_RSE_of_Meanbodymass
F_L_E27__L	F_L_E27__Layer_of_interpolation_RSE_of_mean_Mi
F_L_E28__L	F_L_E28__Layer_of_interpolation_RSE_of_mean_Ri
F_L_E26__L	F_L_E26__Layer_of_interpolation_RSE_of_Shannon_Diversity_index
F_L_E29__L	F_L_E29__Layer_of_interpolation_RSE_of_Species_evenness
F_L_E30__L	F_L_E30__Layer_of_interpolation_RSE_of_Species_Richness
F_L_E31__L	F_L_E31__Layer_of_interpolation_RSE_of_Total_Abundance_m2
F_L_E55__L	F_L_E55__Layer_of_interpolation_value_of_Biom2
F_L_E17__L	F_L_E17__Layer_of_interpolation_value_of_BPc
F_L_E24__L	F_L_E24__Layer_of_interpolation_value_of_Meanbodymass
F_L_E19__L	F_L_E19__Layer_of_interpolation_value_of_mean_Mi
F_L_E20__L	F_L_E20__Layer_of_interpolation_value_of_mean_Ri
F_L_E18__L	F_L_E18__Layer_of_interpolation_value_of_Shannon_Diversity_index
F_L_E21__L	F_L_E21__Layer_of_interpolation_value_of_Species_evenness
F_L_E22__L	F_L_E22__Layer_of_interpolation_value_of_Species_Richness
F_L_E23__L	F_L_E23__Layer_of_interpolation_value_of_Total_Abundance_m2
F_L_E50__L	F_L_E50__Layer_of_status_year_of_marine_protected_area
RMSE_F_L_E	RMSE_F_L_E17__Layer_of_interpolation_value_of_BPc
RMSE_F_L_1	RMSE_F_L_E18__Layer_of_interpolation_value_of_Shannon_Diversity
RMSE_F_L_2	RMSE_F_L_E19__Layer_of_interpolation_value_of_mean_Mi
RMSE_F_L_3	RMSE_F_L_E20__Layer_of_interpolation_value_of_mean_Ri
RMSE_F_L_4	RMSE_F_L_E21__Layer_of_interpolation_value_of_Species_evenness
RMSE_F_L_5	RMSE_F_L_E22__Layer_of_interpolation_value_of_Species_Richness
RMSE_F_L_6	RMSE_F_L_E23__Layer_of_interpolation_value_of_Total_Abundance_m
RMSE_F_L_7	RMSE_F_L_E24__Layer_of_interpolation_value_of_Meanbodymass
RMSE_F_L_8	RMSE_F_L_E55__Layer_of_interpolation_value_of_Biom2
In cube data - ecological - ED50_10km2_merged_cube_table_v_010425_territories_RMSE_ecology_LE106_LE123.shp
F_L_E123__	F_L_E123__Layer_of_interpolation_wo_limit_interp_zone_RSE_of_Bio
F_L_E115__	F_L_E115__Layer_of_interpolation_wo_limit_interp_zone_RSE_of_BPc
F_L_E122__	F_L_E122__Layer_of_interpolation_wo_limit_interp_zone_RSE_of_Mea
F_L_E117__	F_L_E117__Layer_of_interpolation_wo_limit_interp_zone_RSE_of_mea
F_L_E118__	F_L_E118__Layer_of_interpolation_wo_limit_interp_zone_RSE_of_mea
F_L_E116__	F_L_E116__Layer_of_interpolation_wo_limit_interp_zone_RSE_of_Sha
F_L_E119__	F_L_E119__Layer_of_interpolation_wo_limit_interp_zone_RSE_of_Spe
F_L_E120__	F_L_E120__Layer_of_interpolation_wo_limit_interp_zone_RSE_of_Spe
F_L_E121__	F_L_E121__Layer_of_interpolation_wo_limit_interp_zone_RSE_of_Tot
F_L_E114__	F_L_E114__Layer_of_interpolation_wo_limit_interp_zone_value_of_B
F_L_E106__	F_L_E106__Layer_of_interpolation_wo_limit_interp_zone_value_of_B
F_L_E113__	F_L_E113__Layer_of_interpolation_wo_limit_interp_zone_value_of_M
F_L_E108__	F_L_E108__Layer_of_interpolation_wo_limit_interp_zone_value_of_m
F_L_E109__	F_L_E109__Layer_of_interpolation_wo_limit_interp_zone_value_of_m
F_L_E107__	F_L_E107__Layer_of_interpolation_wo_limit_interp_zone_value_of_S
F_L_E110__	F_L_E110__Layer_of_interpolation_wo_limit_interp_zone_value_of_S
F_L_E111__	F_L_E111__Layer_of_interpolation_wo_limit_interp_zone_value_of_S
F_L_E112__	F_L_E112__Layer_of_interpolation_wo_limit_interp_zone_value_of_T

## Sheet: Sheet_5
Note: Included, the RMSE layers for interpolated and kernel density estimation layers and each value for layers in Bio-oracle v.2 and v.3, in different depth and different statistic values. Hence the number of non-time series layer here is would be more than stated in the Sheet_2
Field Name	Alias	Data Type	Allow Null	Unit (if applicable)	Reference for unit (if applicable)	Value type	Theme	Data origin	Time series (if applicable)	Pre-processing 1	Pre-processing 2	Pre-processing 3	Pre-processing 4	Pre-processing 5
F_L_A02__Layer_of_mean_of_density_estimation_of_vessels_per_day_	[L_A02]_Layer_of_mean_of_density_estimation_of_vessels_per_day_per10km2_from_yearly_density_layers_between_2011_2020	Float	TRUE	amount/10km^2		Continuous	Anthropogenic	D-A1	2011 - 2020	Kernel Density per year	Mosaic/cube data creation	Mean data extraction from the cube
F_L_A03__Layer_of_slope_value_of_linear_trend_of_density_estimat	[L_A03]_Layer_of_slope_value_of_linear_trend_of_density_estimation_of_vessels_per_day_per10km2_from_yearly_density_layers_between_2011_2020	Double	TRUE	-		Continuous	Anthropogenic	D-A1	2011 - 2020	Kernel Density per year	Mosaic/cube data creation	Trend data extraction from the cube
F_L_A04__Layer_of_mean_of_number_of_reported_vessels_per_day_per	[L_A04]_Layer_of_mean_of_number_of_reported_vessels_per_day_per10km2_between_2011_2020	Double	TRUE	-		Continuous	Anthropogenic	D-A1	2011 - 2020	Spatial Join of each year data to 10km2 grids	Mosaic/cube data creation	Mean data extraction from the cube
F_L_A12__Layer_of_mean_of_density_estimation_of_pulse_block_days	[L_A12]_Layer_of_mean_of_density_estimation_of_pulse_block_days_of_MoD_activities_per10km2_from_yearly_density_layers_between_2015_2021	Float	TRUE	pulse block days/250km2	https://jncc.gov.uk/our-work/marine-noise-registry/	Continuous	Anthropogenic	D-A2	2015 - 2021	Raster to polygon grids per year	Kernel Density per year	Mosaic/cube data creation	Mean data extraction from the cube
F_L_A13__Layer_of_mean_of_density_estimation_of_pulse_block_days	[L_A13]_Layer_of_mean_of_density_estimation_of_pulse_block_days_of_Seismic_survey_per10km2_from_yearly_density_layers_between_2015_2021	Float	TRUE	pulse block days/250km2	https://jncc.gov.uk/our-work/marine-noise-registry/	Continuous	Anthropogenic	D-A2	2015 - 2021	Raster to polygon grids per year	Kernel Density per year	Mosaic/cube data creation	Mean data extraction from the cube
F_L_A14__Layer_of_mean_of_density_estimation_of_pulse_block_days	[L_A14]_Layer_of_mean_of_density_estimation_of_pulse_block_days_of_explosions_per10km2_from_yearly_density_layers_between_2015_2021	Float	TRUE	pulse block days/250km2	https://jncc.gov.uk/our-work/marine-noise-registry/	Continuous	Anthropogenic	D-A2	2015 - 2021	Raster to polygon grids per year	Kernel Density per year	Mosaic/cube data creation	Mean data extraction from the cube
F_L_A15__Layer_of_mean_of_density_estimation_of_pulse_block_days	[L_A15]_Layer_of_mean_of_density_estimation_of_pulse_block_days_of_Multibeam_echosounder_per10km2_from_yearly_density_layers_between_2015_2021	Float	TRUE	pulse block days/250km2	https://jncc.gov.uk/our-work/marine-noise-registry/	Continuous	Anthropogenic	D-A2	2015 - 2021	Raster to polygon grids per year	Kernel Density per year	Mosaic/cube data creation	Mean data extraction from the cube
F_L_A16__Layer_of_mean_of_density_estimation_of_pulse_block_days	[L_A16]_Layer_of_mean_of_density_estimation_of_pulse_block_days_of_SubBottomProfiler_per10km2_from_yearly_density_layers_between_2015_2021	Float	TRUE	pulse block days/250km2	https://jncc.gov.uk/our-work/marine-noise-registry/	Continuous	Anthropogenic	D-A2	2015 - 2021	Raster to polygon grids per year	Kernel Density per year	Mosaic/cube data creation	Mean data extraction from the cube
F_L_A17__Layer_of_mean_of_density_estimation_of_pulse_block_days	[L_A17]_Layer_of_mean_of_density_estimation_of_pulse_block_days_of_Acoustic_deterrent_device_per10km2_from_yearly_density_layers_between_2015_2021	Float	TRUE	pulse block days/250km2	https://jncc.gov.uk/our-work/marine-noise-registry/	Continuous	Anthropogenic	D-A2	2015 - 2021	Raster to polygon grids per year	Kernel Density per year	Mosaic/cube data creation	Mean data extraction from the cube
F_L_A18__Layer_of_mean_of_density_estimation_of_pulse_block_days	[L_A18]_Layer_of_mean_of_density_estimation_of_pulse_block_days_of_Piling_per10km2_from_yearly_density_layers_between_2015_2021	Float	TRUE	pulse block days/250km2	https://jncc.gov.uk/our-work/marine-noise-registry/	Continuous	Anthropogenic	D-A2	2015 - 2021	Raster to polygon grids per year	Kernel Density per year	Mosaic/cube data creation	Mean data extraction from the cube
F_L_A19__Layer_of_slope_value_of_linear_trend_of_density_estimat	[L_A19]_Layer_of_slope_value_of_linear_trend_of_density_estimation_of_pulse_block_days_of_MoD_activities_per10km2_from_yearly_density_layers_between_2015_2021	Double	TRUE	-		Continuous	Anthropogenic	D-A2	2015 - 2021	Raster to polygon grids per year	Kernel Density per year	Mosaic/cube data creation	Trend data extraction from the cube
F_L_A20__Layer_of_slope_value_of_linear_trend_of_density_estimat	[L_A20]_Layer_of_slope_value_of_linear_trend_of_density_estimation_of_pulse_block_days_of_Seismic_survey_per10km2_from_yearly_density_layers_between_2015_2021	Double	TRUE	-		Continuous	Anthropogenic	D-A2	2015 - 2021	Raster to polygon grids per year	Kernel Density per year	Mosaic/cube data creation	Trend data extraction from the cube
F_L_A21__Layer_of_slope_value_of_linear_trend_of_density_estimat	[L_A21]_Layer_of_slope_value_of_linear_trend_of_density_estimation_of_pulse_block_days_of_explosions_per10km2_from_yearly_density_layers_between_2015_2021	Double	TRUE	-		Continuous	Anthropogenic	D-A2	2015 - 2021	Raster to polygon grids per year	Kernel Density per year	Mosaic/cube data creation	Trend data extraction from the cube
F_L_A22__Layer_of_slope_value_of_linear_trend_of_density_estimat	[L_A22]_Layer_of_slope_value_of_linear_trend_of_density_estimation_of_pulse_block_days_of_Multibeam_echosounder_per10km2_from_yearly_density_layers_between_2015_2021	Double	TRUE	-		Continuous	Anthropogenic	D-A2	2015 - 2021	Raster to polygon grids per year	Kernel Density per year	Mosaic/cube data creation	Trend data extraction from the cube
F_L_A23__Layer_of_slope_value_of_linear_trend_of_density_estimat	[L_A23]_Layer_of_slope_value_of_linear_trend_of_density_estimation_of_pulse_block_days_of_SubBottomProfiler_per10km2_from_yearly_density_layers_between_2015_2021	Double	TRUE	-		Continuous	Anthropogenic	D-A2	2015 - 2021	Raster to polygon grids per year	Kernel Density per year	Mosaic/cube data creation	Trend data extraction from the cube
F_L_A24__Layer_of_slope_value_of_linear_trend_of_density_estimat	[L_A24]_Layer_of_slope_value_of_linear_trend_of_density_estimation_of_pulse_block_days_of_Acoustic_deterrent_device_per10km2_from_yearly_density_layers_between_2015_2021	Double	TRUE	-		Continuous	Anthropogenic	D-A2	2015 - 2021	Raster to polygon grids per year	Kernel Density per year	Mosaic/cube data creation	Trend data extraction from the cube
F_L_A25__Layer_of_slope_value_of_linear_trend_of_density_estimat	[L_A25]_Layer_of_slope_value_of_linear_trend_of_density_estimation_of_pulse_block_days_of_Piling_per10km2_from_yearly_density_layers_between_2015_2021	Double	TRUE	-		Continuous	Anthropogenic	D-A2	2015 - 2021	Raster to polygon grids per year	Kernel Density per year	Mosaic/cube data creation	Trend data extraction from the cube
F_L_A26__Layer_of_mean_number_of_reported_pulse_block_days_of_Mo	[L_A26]_Layer_of_mean_number_of_reported_pulse_block_days_of_MoD_activities_per_grid_between_2015_2021	Float	TRUE	pulse block days/250km2	https://jncc.gov.uk/our-work/marine-noise-registry/	Continuous	Anthropogenic	D-A2	2015 - 2021	Raster to polygon grids per year	Spatial Join of each year data to 10km2 grids	Mosaic/cube data creation	Mean data extraction from the cube
F_L_A27__Layer_of_mean_number_of_reported_pulse_block_days_of_Se	[L_A27]_Layer_of_mean_number_of_reported_pulse_block_days_of_Seismic_survey_per_grid_between_2015_2021	Float	TRUE	pulse block days/250km2	https://jncc.gov.uk/our-work/marine-noise-registry/	Continuous	Anthropogenic	D-A2	2015 - 2021	Raster to polygon grids per year	Spatial Join of each year data to 10km2 grids	Mosaic/cube data creation	Mean data extraction from the cube
F_L_A28__Layer_of_mean_number_of_reported_pulse_block_days_of_UX	[L_A28]_Layer_of_mean_number_of_reported_pulse_block_days_of_explosions_per_grid_between_2015_2021	Float	TRUE	pulse block days/250km2	https://jncc.gov.uk/our-work/marine-noise-registry/	Continuous	Anthropogenic	D-A2	2015 - 2021	Raster to polygon grids per year	Spatial Join of each year data to 10km2 grids	Mosaic/cube data creation	Mean data extraction from the cube
F_L_A29__Layer_of_mean_number_of_reported_pulse_block_days_of_Mu	[L_A29]_Layer_of_mean_number_of_reported_pulse_block_days_of_Multibeam_echosounder_per_grid_between_2015_2021	Float	TRUE	pulse block days/250km2	https://jncc.gov.uk/our-work/marine-noise-registry/	Continuous	Anthropogenic	D-A2	2015 - 2021	Raster to polygon grids per year	Spatial Join of each year data to 10km2 grids	Mosaic/cube data creation	Mean data extraction from the cube
F_L_A30__Layer_of_mean_number_of_reported_pulse_block_days_of_Su	[L_A30]_Layer_of_mean_number_of_reported_pulse_block_days_of_SubBottomProfiler_per_grid_between_2015_2021	Float	TRUE	pulse block days/250km2	https://jncc.gov.uk/our-work/marine-noise-registry/	Continuous	Anthropogenic	D-A2	2015 - 2021	Raster to polygon grids per year	Spatial Join of each year data to 10km2 grids	Mosaic/cube data creation	Mean data extraction from the cube
F_L_A31__Layer_of_mean_number_of_reported_pulse_block_days_of_Ac	[L_A31]_Layer_of_mean_number_of_reported_pulse_block_days_of_Acoustic_deterrent_device_per_grid_between_2015_2021	Float	TRUE	pulse block days/250km2	https://jncc.gov.uk/our-work/marine-noise-registry/	Continuous	Anthropogenic	D-A2	2015 - 2021	Raster to polygon grids per year	Spatial Join of each year data to 10km2 grids	Mosaic/cube data creation	Mean data extraction from the cube
F_L_A32__Layer_of_mean_number_of_reported_pulse_block_days_of_Pi	[L_A32]_Layer_of_mean_number_of_reported_pulse_block_days_of_Piling_per_grid_between_2015_2021	Float	TRUE	pulse block days/250km2	https://jncc.gov.uk/our-work/marine-noise-registry/	Continuous	Anthropogenic	D-A2	2015 - 2021	Raster to polygon grids per year	Spatial Join of each year data to 10km2 grids	Mosaic/cube data creation	Mean data extraction from the cube
F_L_A34__Layer_of_mean_of_density_estimation_of_observed_active_	[L_A34]_Layer_of_mean_of_density_estimation_of_observed_active_OW_turbines_per10km2_from_yearly_density_layers_between_2004_2020	Float	TRUE	amount/10km^2		Continuous	Anthropogenic	D-A3	2004 - 2020	Kernel Density per year	Mosaic/cube data creation	Mean data extraction from the cube
F_L_A35__Layer_of_slope_value_of_linear_trend_of_density_estimat	[L_A35]_Layer_of_slope_value_of_linear_trend_of_density_estimation_of_observed_active_OW_turbines_per10km2_from_yearly_density_layers_between_2004_2020	Double	TRUE	amount/10km^2		Continuous	Anthropogenic	D-A3	2004 - 2020	Kernel Density per year	Mosaic/cube data creation	Trend data extraction from the cube
F_L_A36__Layer_of_total_observed_active_OW_turbine_per10km2	[L_A36]_Layer_of_total_observed_active_OW_turbine_per10km2	Long	TRUE	amount/10km^2		Continuous	Anthropogenic	D-A3	2004 - 2020	Merging all year data	Spatial Join of each year data to 10km2 grids
F_L_A37__Layer_of_density_estimation_of_potential_shipwrecks_per	[L_A37]_Layer_of_density_estimation_of_potential_shipwrecks_per10km2	Float	TRUE	amount/10km^2		Continuous	Anthropogenic	D-A4	-	Kernel Density
F_L_A38__Layer_of_density_estimation_of_potential_dangerous_ship	[L_A38]_Layer_of_density_estimation_of_potential_dangerous_shipwrecks_per10km2	Float	TRUE	amount/10km^2		Continuous	Anthropogenic	D-A4	-	Kernel Density
F_L_A39__Layer_of_density_estimation_of_potential_floating_and_f	[L_A39]_Layer_of_density_estimation_of_potential_floating_and_fixed_heritage_assets_per10km2	Float	TRUE	amount/10km^2		Continuous	Anthropogenic	D-A4	-	Kernel Density
F_L_A40__Layer_of_density_estimation_of_obstructions_per10km2	[L_A40]_Layer_of_density_estimation_of_obstructions_per10km2	Float	TRUE	amount/10km^2		Continuous	Anthropogenic	D-A4	-	Kernel Density
F_L_A41__Layer_of_mean_of_number_of_reported_potentital_shipwrec	[L_A41]_Layer_of_mean_of_number_of_reported_potentital_shipwrecks_pergrid	Long	TRUE	amount/10km^2		Continuous	Anthropogenic	D-A4	-	Spatial Join of the data to 10km2 grids
F_L_A42__Layer_of_mean_of_number_of_reported_potentital_dangerou	[L_A42]_Layer_of_mean_of_number_of_reported_potentital_dangerous_shipwrecks_pergrid	Long	TRUE	amount/10km^2		Continuous	Anthropogenic	D-A4	-	Spatial Join of the data to 10km2 grids
F_L_A43__Layer_of_mean_of_number_of_reported_potentital_fixed_an	[L_A43]_Layer_of_mean_of_number_of_reported_potentital_fixed_and_floating_heritage_assets_pergrid	Long	TRUE	amount/10km^2		Continuous	Anthropogenic	D-A4	-	Spatial Join of the data to 10km2 grids
F_L_A44__Layer_of_mean_of_number_of_reported_obstructions_pergri	[L_A44]_Layer_of_mean_of_number_of_reported_obstructions_pergrid	Long	TRUE	amount/10km^2		Continuous	Anthropogenic	D-A4	-	Spatial Join of the data to 10km2 grids
F_L_A45__Layer_of_density_estimation_of_subsea_power_and_telecom	[L_A45]_Layer_of_density_estimation_of_subsea_power_and_telecommunications_cables_per10km2	Float	TRUE	amount/10km^2		Continuous	Anthropogenic	D-A5	-	Kernel Density
F_L_A46__Layer_of_mean_of_number_of_reported_cables_pergrid	[L_A46]_Layer_of_mean_of_number_of_reported_cables_pergrid	Long	TRUE	amount/10km^2		Continuous	Anthropogenic	D-A5	-	Spatial Join of the data to 10km2 grids
F_L_A47__Layer_of_density_estimation_of_subsea_points_per10km2	[L_A47]_Layer_of_density_estimation_of_subsea_points_per10km2	Float	TRUE	amount/10km^2		Continuous	Anthropogenic	D-A6	-	Kernel Density
F_L_A48__Layer_of_density_estimation_of_subsea_linear_per10km2	[L_A48]_Layer_of_density_estimation_of_subsea_linear_per10km2	Float	TRUE	amount/10km^2		Continuous	Anthropogenic	D-A6	-	Kernel Density
F_L_A49__Layer_of_density_estimation_of_pipeline_freespans_per10	[L_A49]_Layer_of_density_estimation_of_pipeline_freespans_per10km2	Float	TRUE	amount/10km^2		Continuous	Anthropogenic	D-A6	-	Kernel Density
F_L_A50__Layer_of_density_estimation_of_pipeline_linear_per10km2	[L_A50]_Layer_of_density_estimation_of_pipeline_linear_per10km2	Float	TRUE	amount/10km^2		Continuous	Anthropogenic	D-A6	-	Kernel Density
F_L_A51__Layer_of_density_estimation_of_subsea_points_removed_pe	[L_A51]_Layer_of_density_estimation_of_subsea_points_removed_per10km2	Float	TRUE	amount/10km^2		Continuous	Anthropogenic	D-A6	-	Kernel Density
F_L_A52__Layer_of_density_estimation_of_subsea_linear_removed_pe	[L_A52]_Layer_of_density_estimation_of_subsea_linear_removed_per10km2	Float	TRUE	amount/10km^2		Continuous	Anthropogenic	D-A6	-	Kernel Density
F_L_A53__Layer_of_density_estimation_of_pipeline_freespans_remov	[L_A53]_Layer_of_density_estimation_of_pipeline_freespans_removed_per10km2	Float	TRUE	amount/10km^2		Continuous	Anthropogenic	D-A6	-	Kernel Density
F_L_A54__Layer_of_density_estimation_of_pipeline_linear_removed_	[L_A54]_Layer_of_density_estimation_of_pipeline_linear_removed_per10km2	Float	TRUE	amount/10km^2		Continuous	Anthropogenic	D-A6	-	Kernel Density
F_L_A55__Layer_of_total_of_number_of_reported_subsea_points_perg	[L_A55]_Layer_of_total_of_number_of_reported_subsea_points_pergrid	Float	TRUE	amount/10km^2		Continuous	Anthropogenic	D-A6	-	Spatial Join of the data to 10km2 grids
F_L_A56__Layer_of_total_of_number_of_reported_subsea_linear_perg	[L_A56]_Layer_of_total_of_number_of_reported_subsea_linear_pergrid	Float	TRUE	amount/10km^2		Continuous	Anthropogenic	D-A6	-	Spatial Join of the data to 10km2 grids
F_L_A57__Layer_of_total_of_number_of_reported_pipeline_freespans	[L_A57]_Layer_of_total_of_number_of_reported_pipeline_freespans_pergrid	Float	TRUE	amount/10km^2		Continuous	Anthropogenic	D-A6	-	Spatial Join of the data to 10km2 grids
F_L_A58__Layer_of_total_of_number_of_reported_pipeline_linear_pe	[L_A58]_Layer_of_total_of_number_of_reported_pipeline_linear_pergrid	Float	TRUE	amount/10km^2		Continuous	Anthropogenic	D-A6	-	Spatial Join of the data to 10km2 grids
F_L_A59__Layer_of_total_GW_of_active_offshore_wind_farm	[L_A59]_Layer_of_total_GW_of_active_offshore_wind_farm	Long	TRUE	MW		Continuous	Anthropogenic	D-A7	2003 - 2022	Spatial Join of each year data to 10km2 grids
F_L_A60__Layer_of_total_area_of_active_offshore_wind_farm	[L_A60]_Layer_of_total_area_of_active_offshore_wind_farm	Double	TRUE	km^2		Continuous	Anthropogenic	D-A7	2003 - 2022	Spatial Join of each year data to 10km2 grids
F_L_A61__Layer_of_CuOW_active_sites	[L_A61]_Layer_of_operational_year_of_active_OW_sites	Long	TRUE	year		Continuous	Anthropogenic	D-A7	2003 - 2022	Spatial Join of each year data to 10km2 grids
F_L_A62__Layer_of_CuOW_active_cable	[L_A62]_Layer_of_operational_year_of_active_OW_cables	Long	TRUE	year		Continuous	Anthropogenic	D-A7	2003 - 2022	Spatial Join of each year data to 10km2 grids
F_L_A63__Layer_of_palaeolandscape_presence	[L_A63]_Layer_of_palaeolandscape_presence	Short	TRUE	-		Binary: [0/null - not exist; 1 - exist]	Anthropogenic	D-A8	-	Spatial Join of the data to 10km2 grids
F_L_A64__Layer_of_restricted_area_related_to_MoD_activities_NATS	[L_A64]_Layer_of_restricted_area_related_to_MoD_activities_NATS	Long	TRUE	-		Binary: [0/null - not exist; 1 - exist]	Anthropogenic	D-A9	-	Spatial Join of the data to 10km2 grids
F_L_A69__Layer_of_mean_demersal_fishing_effort_between_2016_2020	[L_A69]_Layer_of_mean_demersal_fishing_effort_between_2016_2020	Float	TRUE	log10(kwh)		Continuous	Anthropogenic	D-A10	2016 - 2020	Raster to polygon grids per year	Spatial Join of each year data to 10km2 grids	Mosaic/cube data creation	Mean data extraction from the cube
F_L_A70__Layer_of_mean_demersal_fishing_time_between_2016_2020	[L_A70]_Layer_of_mean_demersal_fishing_time_between_2016_2020	Float	TRUE	log10(minutes)		Continuous	Anthropogenic	D-A10	2016 - 2020	Raster to polygon grids per year	Spatial Join of each year data to 10km2 grids	Mosaic/cube data creation	Mean data extraction from the cube
F_L_A71__Layer_of_mean_total_fishing_effort_between_2011_2020	[L_A71]_Layer_of_mean_total_fishing_effort_between_2011_2020	Float	TRUE	log10(kwh)		Continuous	Anthropogenic	D-A10	2011 - 2020	Raster to polygon grids per year	Spatial Join of each year data to 10km2 grids	Mosaic/cube data creation	Mean data extraction from the cube
F_L_A72__Layer_of_mean_total_fishing_time_between_2007_2020	[L_A72]_Layer_of_mean_total_fishing_time_between_2007_2020	Float	TRUE	log10(minutes)		Continuous	Anthropogenic	D-A10	2007 - 2020	Raster to polygon grids per year	Spatial Join of each year data to 10km2 grids	Mosaic/cube data creation	Mean data extraction from the cube
F_L_A73__Layer_of_slope_value_of_linear_trend_demersal_fishing_e	[L_A73]_Layer_of_slope_value_of_linear_trend_demersal_fishing_effort_between_2016_2020	Double	TRUE	-		Continuous	Anthropogenic	D-A10	2016 - 2020	Raster to polygon grids per year	Spatial Join of each year data to 10km2 grids	Mosaic/cube data creation	Trend data extraction from the cube
F_L_A74__Layer_of_slope_value_of_linear_trend_demersal_fishing_t	[L_A74]_Layer_of_slope_value_of_linear_trend_demersal_fishing_time_between_2016_2020	Double	TRUE	-		Continuous	Anthropogenic	D-A10	2016 - 2020	Raster to polygon grids per year	Spatial Join of each year data to 10km2 grids	Mosaic/cube data creation	Trend data extraction from the cube
F_L_A75__Layer_of_slope_value_of_linear_trend_total_fishing_time	[L_A75]_Layer_of_slope_value_of_linear_trend_total_fishing_time_between_2007_2020	Double	TRUE	-		Continuous	Anthropogenic	D-A10	2011 - 2020	Raster to polygon grids per year	Spatial Join of each year data to 10km2 grids	Mosaic/cube data creation	Trend data extraction from the cube
F_L_A76__Layer_of_slope_value_of_linear_trend_total_fishing_effo	[L_A76]_Layer_of_slope_value_of_linear_trend_total_fishing_effort_between_2011_2020	Double	TRUE	-		Continuous	Anthropogenic	D-A10	2007 - 2020	Raster to polygon grids per year	Spatial Join of each year data to 10km2 grids	Mosaic/cube data creation	Trend data extraction from the cube
F_L_A84__Layer_of_density_estimation_of_hours_activity_of_wind_v	[L_A84]_Layer_of_density_estimation_of_hours_activity_of_wind_vessels_per10km2	Float	TRUE	hours/10km2		Continuous	Anthropogenic	D-A11	2021	Kernel Density per year
F_L_A85__Layer_of_density_estimation_of_hours_activity_of_oil_ve	[L_A85]_Layer_of_density_estimation_of_hours_activity_of_oil_vessels_per10km2	Float	TRUE	hours/10km2		Continuous	Anthropogenic	D-A11	2021	Kernel Density per year
F_L_A93__Layer_of_exact_amount_of_hours_activity_of_wind_vessels	[L_A93]_Layer_of_exact_amount_of_hours_activity_of_wind_vessels_per10km2	Double	TRUE	hours/10km2		Continuous	Anthropogenic	D-A11	2021	Spatial Join of each year data to 10km2 grids
F_L_A94__Layer_of_exact_amount_of_hours_activity_of_oil_vessels_	[L_A94]_Layer_of_exact_amount_of_hours_activity_of_oil_vessels_per10km2	Double	TRUE	hours/10km2		Continuous	Anthropogenic	D-A11	2021	Spatial Join of each year data to 10km2 grids
F_L_E01__Layer_of_spatial_interpolation_of_all_sampling_points_i	[L_E01]_Layer_of_spatial_interpolation_of_all_sampling_points_in_the_last_20_years_for_BPc_log10	Double	TRUE	log10(-)	https://doi.org/10.1126/science.1103960	Continuous	Ecology	D-E1	2000 - 2020	Empirical Bayesian Kriging for all years data - interpretation value extraction
F_L_E02__Layer_of_spatial_interpolation_of_all_sampling_points_i	[L_E02]_Layer_of_spatial_interpolation_of_all_sampling_points_in_the_last_20_years_for_Shannon_Diversity_index	Float	TRUE	-		Continuous	Ecology	D-E1	2000 - 2020	Empirical Bayesian Kriging for all years data - interpretation value extraction
F_L_E03__Layer_of_spatial_interpolation_of_all_sampling_points_i	[L_E03]_Layer_of_spatial_interpolation_of_all_sampling_points_in_the_last_20_years_for_mean_mobility_mode_Mi	Float	TRUE	-		Continuous	Ecology	D-E1	2000 - 2020	Empirical Bayesian Kriging for all years data - interpretation value extraction
F_L_E04__Layer_of_spatial_interpolation_of_all_sampling_points_i	[L_E04]_Layer_of_spatial_interpolation_of_all_sampling_points_in_the_last_20_years_for_mean_reworking_mode_Ri	Float	TRUE	-		Continuous	Ecology	D-E1	2000 - 2020	Empirical Bayesian Kriging for all years data - interpretation value extraction
F_L_E05__Layer_of_spatial_interpolation_of_all_sampling_points_i	[L_E05]_Layer_of_spatial_interpolation_of_all_sampling_points_in_the_last_20_years_for_Species_evenness	Float	TRUE	-		Continuous	Ecology	D-E1	2000 - 2020	Empirical Bayesian Kriging for all years data - interpretation value extraction
F_L_E06__Layer_of_spatial_interpolation_of_all_sampling_points_i	[L_E06]_Layer_of_spatial_interpolation_of_all_sampling_points_in_the_last_20_years_for_Species_richness	Float	TRUE	-		Continuous	Ecology	D-E1	2000 - 2020	Empirical Bayesian Kriging for all years data - interpretation value extraction
F_L_E07__Layer_of_spatial_interpolation_of_all_sampling_points_i	[L_E07]_Layer_of_spatial_interpolation_of_all_sampling_points_in_the_last_20_years_for_Total_abundance_per_m2	Float	TRUE	-		Continuous	Ecology	D-E1	2000 - 2020	Empirical Bayesian Kriging for all years data - interpretation value extraction
F_L_E08__Layer_of_spatial_interpolation_of_all_sampling_points_i	[L_E08]_Layer_of_spatial_interpolation_of_all_sampling_points_in_the_last_20_years_for_meanbodymass	Float	TRUE	-		Continuous	Ecology	D-E1	2000 - 2020	Empirical Bayesian Kriging for all years data - interpretation value extraction
F_L_E09__Layer_of_spatial_interpolation_RSE_of_all_sampling_poin	[L_E09]_Layer_of_spatial_interpolation_RSE_of_all_sampling_points_in_the_last_20_years_for_BPc	Double	TRUE	%		Continuous	Ecology	D-E1	2000 - 2020	Empirical Bayesian Kriging for all years data - interpretation value extraction
F_L_E10__Layer_of_spatial_interpolation_RSE_of_all_sampling_poin	[L_E10]_Layer_of_spatial_interpolation_RSE_of_all_sampling_points_in_the_last_20_years_for_Shannon_Diversity_index	Double	TRUE	%		Continuous	Ecology	D-E1	2000 - 2020	Empirical Bayesian Kriging for all years data - standard error (SE) value extraction	Calculate field: (SE/interpolation value*100)
F_L_E100__Layer_of_mean_meanRi_of_all_sampling_points_in_the_las	[L_E100]_Layer_of_mean_meanRi_of_all_sampling_points_in_the_last_20_years_per_10km2grids	Double	TRUE	-		Continuous	Ecology	D-E1	2000-2020	Spatial Join of the data to 10km2 grids
F_L_E101__Layer_of_mean_Species_evenness_of_all_sampling_points_	[L_E101]_Layer_of_mean_Species_evenness_of_all_sampling_points_in_the_last_20_years_per_10km2grids	Double	TRUE	-		Continuous	Ecology	D-E1	2000-2020	Spatial Join of the data to 10km2 grids
F_L_E102__Layer_of_mean_Species_Richness_of_all_sampling_points_	[L_E102]_Layer_of_mean_Species_Richness_of_all_sampling_points_in_the_last_20_years_per_10km2grids	Long	TRUE	-		Continuous	Ecology	D-E1	2000-2020	Spatial Join of the data to 10km2 grids
F_L_E103__Layer_of_mean_Total_Abundance_m2_of_all_sampling_point	[L_E103]_Layer_of_mean_Total_Abundance_m2_of_all_sampling_points_in_the_last_20_years_per_10km2grids	Double	TRUE	-		Continuous	Ecology	D-E1	2000-2020	Spatial Join of the data to 10km2 grids
F_L_E104__Layer_of_mean_Meanbodymass_of_all_sampling_points_in_t	[L_E104]_Layer_of_mean_Meanbodymass_of_all_sampling_points_in_the_last_20_years_per_10km2grids	Double	TRUE	-		Continuous	Ecology	D-E1	2000-2020	Spatial Join of the data to 10km2 grids
F_L_E105__Layer_of_mean_Biom2_of_all_sampling_points_in_the_last	[L_E105]_Layer_of_mean_Biom2_of_all_sampling_points_in_the_last_20_years_per_10km2grids	Double	TRUE	-		Continuous	Ecology	D-E1	2000-2020	Spatial Join of the data to 10km2 grids
F_L_E11__Layer_of_spatial_interpolation_RSE_of_all_sampling_poin	[L_E11]_Layer_of_spatial_interpolation_RSE_of_all_sampling_points_in_the_last_20_years_for_Mean_Mi	Double	TRUE	%		Continuous	Ecology	D-E1	2000 - 2020	Empirical Bayesian Kriging for all years data - standard error (SE) value extraction	Calculate field: (SE/interpolation value*100)
F_L_E12__Layer_of_spatial_interpolation_RSE_of_all_sampling_poin	[L_E12]_Layer_of_spatial_interpolation_RSE_of_all_sampling_points_in_the_last_20_years_for_Mean_Ri	Double	TRUE	%		Continuous	Ecology	D-E1	2000 - 2020	Empirical Bayesian Kriging for all years data - standard error (SE) value extraction	Calculate field: (SE/interpolation value*100)
F_L_E13__Layer_of_spatial_interpolation_RSE_of_all_sampling_poin	[L_E13]_Layer_of_spatial_interpolation_RSE_of_all_sampling_points_in_the_last_20_years_for_Species_evenness	Double	TRUE	%		Continuous	Ecology	D-E1	2000 - 2020	Empirical Bayesian Kriging for all years data - standard error (SE) value extraction	Calculate field: (SE/interpolation value*100)
F_L_E14__Layer_of_spatial_interpolation_RSE_of_all_sampling_poin	[L_E14]_Layer_of_spatial_interpolation_RSE_of_all_sampling_points_in_the_last_20_years_for_Species_richness	Double	TRUE	%		Continuous	Ecology	D-E1	2000 - 2020	Empirical Bayesian Kriging for all years data - standard error (SE) value extraction	Calculate field: (SE/interpolation value*100)
F_L_E15__Layer_of_spatial_interpolation_RSE_of_all_sampling_poin	[L_E15]_Layer_of_spatial_interpolation_RSE_of_all_sampling_points_in_the_last_20_years_for_TotalAbundanceperm2	Double	TRUE	%		Continuous	Ecology	D-E1	2000 - 2020	Empirical Bayesian Kriging for all years data - standard error (SE) value extraction	Calculate field: (SE/interpolation value*100)
F_L_E16__Layer_of_spatial_interpolation_RSE_of_all_sampling_poin	[L_E16]_Layer_of_spatial_interpolation_RSE_of_all_sampling_points_in_the_last_20_years_for_Meanbodymass	Double	TRUE	%		Continuous	Ecology	D-E1	2000 - 2020	Empirical Bayesian Kriging for all years data - standard error (SE) value extraction	Calculate field: (SE/interpolation value*100)
F_L_E33__Layer_of_mean_of_BPc_log10_from_yearly_spatial_interpol	[L_E33]_Layer_of_mean_of_BPc_log10_from_yearly_spatial_interpolated_layers_between_2000_2020	Float	TRUE	log10(-)	https://doi.org/10.1126/science.1103960	Continuous	Ecology	D-E1	2000 - 2020	Empirical Bayesian Kriging for each year data - interpretation value extraction	clipped to area with kde>0	Mosaic/cube data creation	Mean data extraction from the cube
F_L_E34__Layer_of_mean_of_Shannon_Diversity_index_from_yearly_sp	[L_E34]_Layer_of_mean_of_Shannon_Diversity_index_from_yearly_spatial_interpolated_layers_between_2000_2020	Float	TRUE	-		Continuous	Ecology	D-E1	2000 - 2020	Empirical Bayesian Kriging for each year data - interpretation value extraction	clipped to area with kde>0	Mosaic/cube data creation	Mean data extraction from the cube
F_L_E35__Layer_of_mean_of_mean_Mi_from_yearly_spatial_interpolat	[L_E35]_Layer_of_mean_of_mean_Mi_from_yearly_spatial_interpolated_layers_between_2000_2020	Float	TRUE	-		Continuous	Ecology	D-E1	2000 - 2020	Empirical Bayesian Kriging for each year data - interpretation value extraction	clipped to area with kde>0	Mosaic/cube data creation	Mean data extraction from the cube
F_L_E36__Layer_of_mean_of_mean_Ri_from_yearly_spatial_interpolat	[L_E36]_Layer_of_mean_of_mean_Ri_from_yearly_spatial_interpolated_layers_between_2000_2020	Float	TRUE	-		Continuous	Ecology	D-E1	2000 - 2020	Empirical Bayesian Kriging for each year data - interpretation value extraction	clipped to area with kde>0	Mosaic/cube data creation	Mean data extraction from the cube
F_L_E37__Layer_of_mean_of_Species_evenness_from_yearly_spatial_i	[L_E37]_Layer_of_mean_of_Species_evenness_from_yearly_spatial_interpolated_layers_between_2000_2020	Float	TRUE	-		Continuous	Ecology	D-E1	2000 - 2020	Empirical Bayesian Kriging for each year data - interpretation value extraction	clipped to area with kde>0	Mosaic/cube data creation	Mean data extraction from the cube
F_L_E38__Layer_of_mean_of_Species_richness_from_yearly_spatial_i	[L_E38]_Layer_of_mean_of_Species_richness_from_yearly_spatial_interpolated_layers_between_2000_2020	Float	TRUE	-		Continuous	Ecology	D-E1	2000 - 2020	Empirical Bayesian Kriging for each year data - interpretation value extraction	clipped to area with kde>0	Mosaic/cube data creation	Mean data extraction from the cube
F_L_E39__Layer_of_mean_of_Total_abundance_m2_from_yearly_spatial	[L_E39]_Layer_of_mean_of_Total_abundance_m2_from_yearly_spatial_interpolated_layers_between_2000_2020	Float	TRUE	-		Continuous	Ecology	D-E1	2000 - 2020	Empirical Bayesian Kriging for each year data - interpretation value extraction	clipped to area with kde>0	Mosaic/cube data creation	Mean data extraction from the cube
F_L_E40__Layer_of_mean_of_Meanbodymass_from_yearly_spatial_inter	[L_E40]_Layer_of_mean_of_Meanbodymass_from_yearly_spatial_interpolated_layers_between_2000_2020	Float	TRUE	-		Continuous	Ecology	D-E1	2000 - 2020	Empirical Bayesian Kriging for each year data - interpretation value extraction	clipped to area with kde>0	Mosaic/cube data creation	Mean data extraction from the cube
F_L_E41__Layer_of_slope_value_of_linear_trend_of_BPc_log10_from_	[L_E41]_Layer_of_slope_value_of_linear_trend_of_BPc_log10_from_yearly_spatial_interpolated_layers_between_2000_2020	Double	TRUE	-		Continuous	Ecology	D-E1	2000 - 2020	Empirical Bayesian Kriging for each year data - interpretation value extraction	clipped to area with kde>0	Mosaic/cube data creation	Trend data extraction from the cube
F_L_E42__Layer_of_slope_value_of_linear_trend_of_Shannon_Diversi	[L_E42]_Layer_of_slope_value_of_linear_trend_of_Shannon_Diversity_index_from_yearly_spatial_interpolated_layers_between_2000_2020	Double	TRUE	-		Continuous	Ecology	D-E1	2000 - 2020	Empirical Bayesian Kriging for each year data - interpretation value extraction	clipped to area with kde>0	Mosaic/cube data creation	Trend data extraction from the cube
F_L_E43__Layer_of_slope_value_of_linear_trend_of_mean_Mi_from_ye	[L_E43]_Layer_of_slope_value_of_linear_trend_of_mean_Mi_from_yearly_spatial_interpolated_layers_between_2000_2020	Double	TRUE	-	https://doi.org/10.1126/science.1103960	Continuous	Ecology	D-E1	2000 - 2020	Empirical Bayesian Kriging for each year data - interpretation value extraction	clipped to area with kde>0	Mosaic/cube data creation	Trend data extraction from the cube
F_L_E44__Layer_of_slope_value_of_linear_trend_of_mean_Ri_from_ye	[L_E44]_Layer_of_slope_value_of_linear_trend_of_mean_Ri_from_yearly_spatial_interpolated_layers_between_2000_2020	Double	TRUE	-	https://doi.org/10.1126/science.1103960	Continuous	Ecology	D-E1	2000 - 2020	Empirical Bayesian Kriging for each year data - interpretation value extraction	clipped to area with kde>0	Mosaic/cube data creation	Trend data extraction from the cube
F_L_E45__Layer_of_slope_value_of_linear_trend_of_Species_evennes	[L_E45]_Layer_of_slope_value_of_linear_trend_of_Species_evenness_from_yearly_spatial_interpolated_layers_between_2000_2020	Double	TRUE	-		Continuous	Ecology	D-E1	2000 - 2020	Empirical Bayesian Kriging for each year data - interpretation value extraction	clipped to area with kde>0	Mosaic/cube data creation	Trend data extraction from the cube
F_L_E46__Layer_of_slope_value_of_linear_trend_of_Species_richnes	[L_E46]_Layer_of_slope_value_of_linear_trend_of_Species_richness_from_yearly_spatial_interpolated_layers_between_2000_2020	Double	TRUE	-		Continuous	Ecology	D-E1	2000 - 2020	Empirical Bayesian Kriging for each year data - interpretation value extraction	clipped to area with kde>0	Mosaic/cube data creation	Trend data extraction from the cube
F_L_E47__Layer_of_slope_value_of_linear_trend_of_Total_abundance	[L_E47]_Layer_of_slope_value_of_linear_trend_of_Total_abundance_m2_from_yearly_spatial_interpolated_layers_between_2000_2020	Double	TRUE	-		Continuous	Ecology	D-E1	2000 - 2020	Empirical Bayesian Kriging for each year data - interpretation value extraction	clipped to area with kde>0	Mosaic/cube data creation	Trend data extraction from the cube
F_L_E48__Layer_of_slope_value_of_linear_trend_of_Meanbodymass_fr	[L_E48]_Layer_of_slope_value_of_linear_trend_of_Meanbodymass_from_yearly_spatial_interpolated_layers_between_2000_2020	Double	TRUE	gram		Continuous	Ecology	D-E1	2000 - 2020	Empirical Bayesian Kriging for each year data - interpretation value extraction	clipped to area with kde>0	Mosaic/cube data creation	Trend data extraction from the cube
F_L_E49__Layer_of_number_of_benthic_sampling_points_per_grid	[L_E49]_Layer_of_number_of_benthic_sampling_points_per_grid	Long	TRUE	amount/10km^2		Continuous	Ecology	D-E1	2000 - 2020	Spatial Join of each year data to 10km2 grids
F_L_E50__Layer_of_status_year_of_marine_protected_areas	[L_E50]_Layer_of_status_year_of_marine_protected_areas	Long	TRUE	year		Continuous	Ecology	D-E2	1987 - 2020	Spatial Join of each year data to 10km2 grids
F_L_E51__Layer_of_bioturbation_intensity__Db__per_cm2_per_year_f	[L_E51]_Layer_of_bioturbation_intensity_(Db)_per_cm2_per_year_for_each_grid	Float	TRUE	cm2/year	https://www.nature.com/articles/s41597-019-0069-7	Continuous	Ecology	D-E3	-	Raster to polygon grids	Spatial Join of the data to 10km2 grids
F_L_E52__Layer_of_benthic_mixed_depth_layer__L__for_each_grid	[L_E52]_Layer_of_benthic_mixed_depth_layer_(L)_for_each_grid	Float	TRUE	cm	https://www.nature.com/articles/s41597-019-0069-7	Continuous	Ecology	D-E4	-	Raster to polygon grids	Spatial Join of the data to 10km2 grids
F_L_E53__Layer_of_spatial_interpolation_of_all_sampling_points_i	[L_E53]_Layer_of_spatial_interpolation_of_all_sampling_points_in_the_last_20_years_for_Biom2	Float	TRUE	-		Continuous	Ecology	D-E1	2000 - 2020	Empirical Bayesian Kriging for all years data - interpretation value extraction
F_L_E54__Layer_of_spatial_interpolation_RSE_of_all_sampling_poin	[L_E54]_Layer_of_spatial_interpolation_RSE_of_all_sampling_points_in_the_last_20_years_for_Biom2	Double	TRUE	-		Continuous	Ecology	D-E1	2000 - 2020	Empirical Bayesian Kriging for all years data - standard error (SE) value extraction	Calculate field: (SE/interpolation value*100)
F_L_E57__Layer_of_mean_of_Biom2_from_yearly_spatial_interpolated	[L_E57]_Layer_of_mean_of_Biom2_from_yearly_spatial_interpolated_layers_between_2000_2020	Float	TRUE	-		Continuous	Ecology	D-E1	2000 - 2020	Empirical Bayesian Kriging for each year data - interpretation value extraction	Mosaic/cube data creation	Mean data extraction from the cube
F_L_E58__Layer_of_slope_value_of_linear_trend_of_Biom2_from_year	[L_E58]_Layer_of_slope_value_of_linear_trend_of_Biom2_from_yearly_spatial_interpolated_layers_between_2000_2020	Double	TRUE	-		Continuous	Ecology	D-E1	2000 - 2020	Empirical Bayesian Kriging for each year data - interpretation value extraction	Mosaic/cube data creation	Trend data extraction from the cube
F_L_E59__Layer_of_RColdnew_interpolation_of_mean_BPclog10_per_10	[L_E59]_Layer_of_RColdnew_interpolation_of_mean_BPclog10_per_10km2_grids	Double	TRUE	%		Continuous	Ecology	D-E1	2000 - 2020	Empirical Bayesian Kriging for each year data - interpretation value extraction	Mosaic/cube data creation	Extraction the oldest and newest interpolation value on each grid	Calculate the relative change: (newest-oldest)/oldest*100
F_L_E60__Layer_of_RColdnew_interpolation_of_mean_Species_evennes	[L_E60]_Layer_of_RColdnew_interpolation_of_mean_Species_evenness_per_10km2_grids	Double	TRUE	%		Continuous	Ecology	D-E1	2000 - 2020	Empirical Bayesian Kriging for each year data - interpretation value extraction	Mosaic/cube data creation	Extraction the oldest and newest interpolation value on each grid	Calculate the relative change: (newest-oldest)/oldest*100
F_L_E61__Layer_of_RColdnew_interpolation_of_mean_Species_Richnes	[L_E61]_Layer_of_RColdnew_interpolation_of_mean_Species_Richness_per_10km2_grids	Double	TRUE	%		Continuous	Ecology	D-E1	2000 - 2020	Empirical Bayesian Kriging for each year data - interpretation value extraction	Mosaic/cube data creation	Extraction the oldest and newest interpolation value on each grid	Calculate the relative change: (newest-oldest)/oldest*100
F_L_E62__Layer_of_RColdnew_interpolation_of_mean_Total_Abundance	[L_E62]_Layer_of_RColdnew_interpolation_of_mean_Total_Abundance_m2_log10_per_10km2_grids	Double	TRUE	%		Continuous	Ecology	D-E1	2000 - 2020	Empirical Bayesian Kriging for each year data - interpretation value extraction	Mosaic/cube data creation	Extraction the oldest and newest interpolation value on each grid	Calculate the relative change: (newest-oldest)/oldest*100
F_L_E63__Layer_of_RColdnew_interpolation_of_mean_Biom2_per_10km2	[L_E63]_Layer_of_RColdnew_interpolation_of_mean_Biom2_per_10km2_grids	Double	TRUE	%		Continuous	Ecology	D-E1	2000 - 2020	Empirical Bayesian Kriging for each year data - interpretation value extraction	Mosaic/cube data creation	Extraction the oldest and newest interpolation value on each grid	Calculate the relative change: (newest-oldest)/oldest*100
F_L_E64__Layer_of_RCperyear_interpolation_of_mean_BPclog10_per_1	[L_E64]_Layer_of_RCperyear_interpolation_of_mean_BPclog10_per_10km2_grids	Double	TRUE	%		Continuous	Ecology	D-E1	2000 - 2020	Empirical Bayesian Kriging for each year data - interpretation value extraction	Mosaic/cube data creation	Calculate the relative change for every year gap: (current year- previous year)/previous year*100	Calculate the mean of relative change per grid
F_L_E65__Layer_of_RCperyear_interpolation_of_mean_Species_evenne	[L_E65]_Layer_of_RCperyear_interpolation_of_mean_Species_evenness_per_10km2_grids	Double	TRUE	%		Continuous	Ecology	D-E1	2000 - 2020	Empirical Bayesian Kriging for each year data - interpretation value extraction	Mosaic/cube data creation	Calculate the relative change for every year gap: (current year- previous year)/previous year*100	Calculate the mean of relative change per grid
F_L_E66__Layer_of_RCperyear_interpolation_of_mean_Species_Richne	[L_E66]_Layer_of_RCperyear_interpolation_of_mean_Species_Richness_per_10km2_grids	Double	TRUE	%		Continuous	Ecology	D-E1	2000 - 2020	Empirical Bayesian Kriging for each year data - interpretation value extraction	Mosaic/cube data creation	Calculate the relative change for every year gap: (current year- previous year)/previous year*100	Calculate the mean of relative change per grid
F_L_E67__Layer_of_RCperyear_interpolation_of_mean_Total_Abundanc	[L_E67]_Layer_of_RCperyear_interpolation_of_mean_Total_Abundance_m2_log10_per_10km2_grids	Double	TRUE	%		Continuous	Ecology	D-E1	2000 - 2020	Empirical Bayesian Kriging for each year data - interpretation value extraction	Mosaic/cube data creation	Calculate the relative change for every year gap: (current year- previous year)/previous year*100	Calculate the mean of relative change per grid
F_L_E68__Layer_of_RCperyear_interpolation_of_mean_Biom2_per_10km	[L_E68]_Layer_of_RCperyear_interpolation_of_mean_Biom2_per_10km2_grids	Double	TRUE	%		Continuous	Ecology	D-E1	2000 - 2020	Empirical Bayesian Kriging for each year data - interpretation value extraction	Mosaic/cube data creation	Calculate the relative change for every year gap: (current year- previous year)/previous year*100	Calculate the mean of relative change per grid
F_L_E87__Layer_of_RColdnew_exact_amount_of_mean_BPclog10_per_10k	[L_E87]_Layer_of_RColdnew_exact_amount_of_mean_BPclog10_per_10km2_grids	Double	TRUE	%		Continuous	Ecology	D-E1	2000 - 2020	Spatial Join of each year data to 10km2 grids	Mosaic/cube data creation	Extraction the oldest and newest interpolation value on each grid	Calculate the relative change: (newest-oldest)/oldest*100
F_L_E88__Layer_of_RColdnew_exact_amount_of_mean_Species_evenness	[L_E88]_Layer_of_RColdnew_exact_amount_of_mean_Species_evenness_per_10km2_grids	Double	TRUE	%		Continuous	Ecology	D-E1	2000 - 2020	Spatial Join of each year data to 10km2 grids	Mosaic/cube data creation	Extraction the oldest and newest interpolation value on each grid	Calculate the relative change: (newest-oldest)/oldest*100
F_L_E89__Layer_of_RColdnew_exact_amount_of_mean_Species_Richness	[L_E89]_Layer_of_RColdnew_exact_amount_of_mean_Species_Richness_per_10km2_grids	Double	TRUE	%		Continuous	Ecology	D-E1	2000 - 2020	Spatial Join of each year data to 10km2 grids	Mosaic/cube data creation	Extraction the oldest and newest interpolation value on each grid	Calculate the relative change: (newest-oldest)/oldest*100
F_L_E90__Layer_of_RColdnew_exact_amount_of_mean_Total_Abundance_	[L_E90]_Layer_of_RColdnew_exact_amount_of_mean_Total_Abundance_m2_log10_per_10km2_grids	Double	TRUE	%		Continuous	Ecology	D-E1	2000 - 2020	Spatial Join of each year data to 10km2 grids	Mosaic/cube data creation	Extraction the oldest and newest interpolation value on each grid	Calculate the relative change: (newest-oldest)/oldest*100
F_L_E91__Layer_of_RColdnew_exact_amount_of_mean_Biom2_per_10km2_	[L_E91]_Layer_of_RColdnew_exact_amount_of_mean_Biom2_per_10km2_grids	Double	TRUE	%		Continuous	Ecology	D-E1	2000 - 2020	Spatial Join of each year data to 10km2 grids	Mosaic/cube data creation	Extraction the oldest and newest interpolation value on each grid	Calculate the relative change: (newest-oldest)/oldest*100
F_L_E92__Layer_of_RCperyear_exact_amount_of_mean_BPc_per_10km2_g	[L_E92]_Layer_of_RCperyear_exact_amount_of_mean_BPc_per_10km2_grids	Double	TRUE	%		Continuous	Ecology	D-E1	2000 - 2020	Spatial Join of each year data to 10km2 grids	Mosaic/cube data creation	Calculate the relative change for every year gap: (current year- previous year)/previous year*100	Calculate the mean of relative change per grid
F_L_E93__Layer_of_RCperyear_exact_amount_of_mean_Species_evennes	[L_E93]_Layer_of_RCperyear_exact_amount_of_mean_Species_evenness_per_10km2_grids	Double	TRUE	%		Continuous	Ecology	D-E1	2000 - 2020	Spatial Join of each year data to 10km2 grids	Mosaic/cube data creation	Calculate the relative change for every year gap: (current year- previous year)/previous year*100	Calculate the mean of relative change per grid
F_L_E94__Layer_of_RCperyear_exact_amount_of_mean_Species_Richnes	[L_E94]_Layer_of_RCperyear_exact_amount_of_mean_Species_Richness_per_10km2_grids	Double	TRUE	%		Continuous	Ecology	D-E1	2000 - 2020	Spatial Join of each year data to 10km2 grids	Mosaic/cube data creation	Calculate the relative change for every year gap: (current year- previous year)/previous year*100	Calculate the mean of relative change per grid
F_L_E95__Layer_of_RCperyear_exact_amount_of_mean_Total_Abundance	[L_E95]_Layer_of_RCperyear_exact_amount_of_mean_Total_Abundance_m2_log10_per_10km2_grids	Double	TRUE	%		Continuous	Ecology	D-E1	2000 - 2020	Spatial Join of each year data to 10km2 grids	Mosaic/cube data creation	Calculate the relative change for every year gap: (current year- previous year)/previous year*100	Calculate the mean of relative change per grid
F_L_E96__Layer_of_RCperyear_exact_amount_of_mean_Biom2_per_10km2	[L_E96]_Layer_of_RCperyear_exact_amount_of_mean_Biom2_per_10km2_grids	Double	TRUE	%		Continuous	Ecology	D-E1	2000 - 2020	Spatial Join of each year data to 10km2 grids	Mosaic/cube data creation	Calculate the relative change for every year gap: (current year- previous year)/previous year*100	Calculate the mean of relative change per grid
F_L_E98__Layer_of_mean_Shannon_Diversity_index_of_all_sampling_p	[L_E98]_Layer_of_mean_Shannon_Diversity_index_of_all_sampling_points_in_the_last_20_years_per_10km2grids	Double	TRUE	-		Continuous	Ecology	D-E1	2000-2020	Spatial Join of the data to 10km2 grids
F_L_E99__Layer_of_mean_meanMi_of_all_sampling_points_in_the_last	[L_E99]_Layer_of_mean_meanMi_of_all_sampling_points_in_the_last_20_years_per_10km2grids	Double	TRUE	-		Continuous	Ecology	D-E1	2000-2020	Spatial Join of the data to 10km2 grids
F_L_G01__Layer_of_spatial_interpolation_of_compressive_strength_	[L_G01]_Layer_of_spatial_interpolation_of_compressive_strength_on_the_seabed_surface	Float	TRUE	kPa		Continuous	Geoscience	D-G1	-	Empirical Bayesian Kriging for all data - interpretation value extraction [NOTE: negative values are false values]
F_L_G02__Layer_of_spatial_interpolation_of_shear_strength_on_the	[L_G02]_Layer_of_spatial_interpolation_of_shear_strength_on_the_seabed_surface	Float	TRUE	kPa		Continuous	Geoscience	D-G1	-	Empirical Bayesian Kriging for all data - interpretation value extraction [NOTE: negative values are false values]
F_L_G03__Layer_of_spatial_interpolation_RSE_of_compressive_stren	[L_G03]_Layer_of_spatial_interpolation_RSE_of_compressive_strength_on_the_seabed_surface	Double	TRUE	%		Continuous	Geoscience	D-G1	-	Empirical Bayesian Kriging for all data - standard error (SE) value extraction
F_L_G04__Layer_of_spatial_interpolation_RSE_of_shear_strength_on	[L_G04]_Layer_of_spatial_interpolation_RSE_of_shear_strength_on_the_seabed_surface	Double	TRUE	%		Continuous	Geoscience	D-G1	-	Empirical Bayesian Kriging for all data - standard error (SE) value extraction
F_L_G05__Layer_of_number_of_geotechnical_sampling_points_of_shea	[L_G05]_Layer_of_number_of_geotechnical_sampling_points_of_shear_strength_per_grid	Long	TRUE	amount/10km^2		Continuous	Geoscience	D-G1	-	Spatial Join of the data to 10km2 grids
F_L_G06__Layer_of_number_of_geotechnical_sampling_points_of_comp	[L_G06]_Layer_of_number_of_geotechnical_sampling_points_of_compressive_strength_per_grid	Long	TRUE	amount/10km^2		Continuous	Geoscience	D-G1	-	Spatial Join of the data to 10km2 grids
F_L_G07__Layer_of_spatial_interpolation_of_percentage_carbonate_	[L_G07]_Layer_of_spatial_interpolation_of_percentage_carbonate_in_sand_on_the_seabed_surface	Float	TRUE	%		Continuous	Geoscience	D-G2	-	Empirical Bayesian Kriging for all data - interpretation value extraction
F_L_G08__Layer_of_spatial_interpolation_of_percentage_carbonate_	[L_G08]_Layer_of_spatial_interpolation_of_percentage_carbonate_in_mud_on_the_seabed_surface	Float	TRUE	%		Continuous	Geoscience	D-G2	-	Empirical Bayesian Kriging for all data - interpretation value extraction
F_L_G09__Layer_of_spatial_interpolation_of_percentage_carbonate_	[L_G09]_Layer_of_spatial_interpolation_of_percentage_carbonate_in_gravel_on_the_seabed_surface	Float	TRUE	%		Continuous	Geoscience	D-G2	-	Empirical Bayesian Kriging for all data - interpretation value extraction
F_L_G10__Layer_of_spatial_interpolation_of_percentage_carbonate_	[L_G10]_Layer_of_spatial_interpolation_of_percentage_carbonate_in_total_sediment_on_the_seabed_surface	Double	TRUE	%		Continuous	Geoscience	D-G2	-	Empirical Bayesian Kriging for all data - interpretation value extraction
F_L_G11__Layer_of_spatial_interpolation_RSE_of_carbonate_in_sand	[L_G11]_Layer_of_spatial_interpolation_RSE_of_carbonate_in_sand_on_the_seabed_surface	Double	TRUE	%		Continuous	Geoscience	D-G2	-	Empirical Bayesian Kriging for all data - standard error (SE) value extraction
F_L_G12__Layer_of_spatial_interpolation_RSE_of_carbonate_in_mud_	[L_G12]_Layer_of_spatial_interpolation_RSE_of_carbonate_in_mud_on_the_seabed_surface	Double	TRUE	%		Continuous	Geoscience	D-G2	-	Empirical Bayesian Kriging for all data - standard error (SE) value extraction
F_L_G13__Layer_of_spatial_interpolation_RSE_of_carbonate_in_grav	[L_G13]_Layer_of_spatial_interpolation_RSE_of_carbonate_in_gravel_on_the_seabed_surface	Double	TRUE	%		Continuous	Geoscience	D-G2	-	Empirical Bayesian Kriging for all data - standard error (SE) value extraction
F_L_G14__Layer_of_spatial_interpolation_RSE_of_carbonate_in_tota	[L_G14]_Layer_of_spatial_interpolation_RSE_of_carbonate_in_total_sediment_on_the_seabed_surface	Float	TRUE	%		Continuous	Geoscience	D-G2	-	Empirical Bayesian Kriging for all data - standard error (SE) value extraction
F_L_G15__Layer_of_number_of_seabed_sampling_points_of_carbonate_	[L_G15]_Layer_of_number_of_seabed_sampling_points_of_carbonate_content_in_sand_per_grid	Long	TRUE	amount/10km^2		Continuous	Geoscience	D-G2	-	Spatial Join of the data to 10km2 grids
F_L_G16__Layer_of_number_of_seabed_sampling_points_of_carbonate_	[L_G16]_Layer_of_number_of_seabed_sampling_points_of_carbonate_content_in_mud_per_grid	Long	TRUE	amount/10km^2		Continuous	Geoscience	D-G2	-	Spatial Join of the data to 10km2 grids
F_L_G17__Layer_of_number_of_seabed_sampling_points_of_carbonate_	[L_G17]_Layer_of_number_of_seabed_sampling_points_of_carbonate_content_in_gravel_per_grid	Double	TRUE	amount/10km^2		Continuous	Geoscience	D-G2	-	Spatial Join of the data to 10km2 grids
F_L_G18__Layer_of_number_of_seabed_sampling_points_of_carbonate_	[L_G18]_Layer_of_number_of_seabed_sampling_points_of_carbonate_content_in_total_sed_per_grid	Long	TRUE	amount/10km^2		Continuous	Geoscience	D-G2	-	Spatial Join of the data to 10km2 grids
F_L_G19__Layer_of_density_estimation_of_subglacial_beforms_featu	[L_G19]_Layer_of_density_estimation_of_subglacial_beforms_features_per10km2	Float	TRUE	amount/10km^2		Continuous	Geoscience	D-G3	-	Kernel Density per year
F_L_G20__Layer_of_mean_of_number_of_observed_sub_glacial_bedform	[L_G20]_Layer_of_mean_of_number_of_observed_sub_glacial_bedform_features_pergrid	Long	TRUE	amount/10km^2		Continuous	Geoscience	D-G3	-	Spatial Join of the data to 10km2 grids
F_L_G21__Seabed_Sediment_type_folk_16_BGS	[L_G21]_Seabed_Sediment_type_folk_16_BGS	Text	TRUE	-		Classed attribute values	Geoscience	D-G4	-	Spatial Join of the data to 10km2 grids
F_L_G22__Layer_of_seabed_sediment_type_folk7_by_BGS	[L_G22]_Layer_of_seabed_sediment_type_folk7_by_BGS	Text	TRUE	-		Classed attribute values	Geoscience	D-G4	-	Spatial Join of the data to 10km2 grids
F_L_G23__Quaternary_deposits_summary_ltihology_BGS	[L_G23]_Quaternary_deposits_summary_ltihology_BGS	Text	TRUE	-		Classed attribute values	Geoscience	D-G4	-	Spatial Join of the data to 10km2 grids
F_L_G24__Quaternary_deposits_thickness_BGS	[L_G24]_Quaternary_deposits_thickness_BGS	Text	TRUE	-		Classed attribute values	Geoscience	D-G4	-	Spatial Join of the data to 10km2 grids
F_L_G25__Bedrock_Lithology_RCS_BGS	[L_G25]_Bedrock_Lithology_RCS_BGS	Text	TRUE	-		Classed attribute values	Geoscience	D-G4	-	Spatial Join of the data to 10km2 grids
F_L_G26__Rock_and_Hard_Substrate_by_BGS	[L_G26]_Rock_and_Hard_Substrate_by_BGS	Text	TRUE	-		Classed attribute values	Geoscience	D-G4	-	Spatial Join of the data to 10km2 grids
F_L_G27__Seabed_Sediment_type_simplified_JNCC	[L_G27]_Seabed_Sediment_type_simplified_JNCC	Text	TRUE	-		Classed attribute values	Geoscience	D-G4	-	Spatial Join of the data to 10km2 grids
F_L_G28__Seabed_Sediment_type_folk_16_Kasleska_et_al	[L_G28]_Seabed_Sediment_type_folk_16_Kasleska_et_al	Text	TRUE	-		Classed attribute values	Geoscience	D-G5	-	Spatial Join of the data to 10km2 grids
F_L_G29__Max_Depth___Mean_Chlorophyll_Bio_oracle	[L_G29_{Max_Depth}]_Mean_Chlorophyll_Bio_oracle	Double	TRUE	mg/m3		Continuous	Geoscience	D-G6	-	Raster to polygon grids per year	Spatial Join of the data to 10km2 grids
F_L_G29__Mean_Depth___Mean_Chlorophyll_Bio_oracle	[L_G29_{Mean_Depth}]_Mean_Chlorophyll_Bio_oracle	Double	TRUE	mg/m3		Continuous	Geoscience	D-G6	-	Raster to polygon grids per year	Spatial Join of the data to 10km2 grids
F_L_G29__Min_Depth___Mean_Chlorophyll_Bio_oracle	[L_G29_{Min_Depth}]_Mean_Chlorophyll_Bio_oracle	Double	TRUE	mg/m3		Continuous	Geoscience	D-G6	-	Raster to polygon grids per year	Spatial Join of the data to 10km2 grids
F_L_G29__Surface___Mean_Chlorophyll_Bio_oracle	[L_G29_{Surface}]_Mean_Chlorophyll_Bio_oracle	Double	TRUE	mg/m3		Continuous	Geoscience	D-G6	-	Raster to polygon grids per year	Spatial Join of the data to 10km2 grids
F_L_G30__Max_Depth___Mean_Current_Velocity_Bio_oracle	[L_G30_{Max_Depth}]_Mean_Current_Velocity_Bio_oracle	Float	TRUE	m/s		Continuous	Geoscience	D-G6	-	Raster to polygon grids per year	Spatial Join of the data to 10km2 grids
F_L_G30__Mean_Depth___Mean_Current_Velocity_Bio_oracle	[L_G30_{Mean_Depth}]_Mean_Current_Velocity_Bio_oracle	Float	TRUE	m/s		Continuous	Geoscience	D-G6	-	Raster to polygon grids per year	Spatial Join of the data to 10km2 grids
F_L_G30__Min_Depth___Mean_Current_Velocity_Bio_oracle	[L_G30_{Min_Depth}]_Mean_Current_Velocity_Bio_oracle	Float	TRUE	m/s		Continuous	Geoscience	D-G6	-	Raster to polygon grids per year	Spatial Join of the data to 10km2 grids
F_L_G30__Surface___Mean_Current_Velocity_Bio_oracle	[L_G30_{Surface}]_Mean_Current_Velocity_Bio_oracle	Float	TRUE	m/s		Continuous	Geoscience	D-G6	-	Raster to polygon grids per year	Spatial Join of the data to 10km2 grids
F_L_G31__Max_Depth___Mean_Iron_Bio_oracle	[L_G31_{Max_Depth}]_Mean_Iron_Bio_oracle	Double	TRUE	umol/m3		Continuous	Geoscience	D-G6	-	Raster to polygon grids per year	Spatial Join of the data to 10km2 grids
F_L_G31__Mean_Depth___Mean_Iron_Bio_oracle	[L_G31_{Mean_Depth}]_Mean_Iron_Bio_oracle	Double	TRUE	umol/m3		Continuous	Geoscience	D-G6	-	Raster to polygon grids per year	Spatial Join of the data to 10km2 grids
F_L_G31__Min_Depth___Mean_Iron_Bio_oracle	[L_G31_{Min_Depth}]_Mean_Iron_Bio_oracle	Double	TRUE	umol/m3		Continuous	Geoscience	D-G6	-	Raster to polygon grids per year	Spatial Join of the data to 10km2 grids
F_L_G31__Surface___Mean_Iron_Bio_oracle	[L_G31_{Surface}]_Mean_Iron_Bio_oracle	Double	TRUE	umol/m3		Continuous	Geoscience	D-G6	-	Raster to polygon grids per year	Spatial Join of the data to 10km2 grids
F_L_G32__Max_Depth___Mean_Light_Bottom_Bio_oracle	[L_G32_{Max_Depth}]_Mean_Light_Bottom_Bio_oracle	Double	TRUE	-		Continuous	Geoscience	D-G6	-	Raster to polygon grids per year	Spatial Join of the data to 10km2 grids
F_L_G32__Mean_Depth___Mean_Light_Bottom_Bio_oracle	[L_G32_{Mean_Depth}]_Mean_Light_Bottom_Bio_oracle	Double	TRUE	-		Continuous	Geoscience	D-G6	-	Raster to polygon grids per year	Spatial Join of the data to 10km2 grids
F_L_G32__Min_Depth___Mean_Light_Bottom_Bio_oracle	[L_G32_{Min_Depth}]_Mean_Light_Bottom_Bio_oracle	Double	TRUE	-		Continuous	Geoscience	D-G6	-	Raster to polygon grids per year	Spatial Join of the data to 10km2 grids
F_L_G33__Max_Depth___Mean_Nitrate_Bio_oracle	[L_G33_{Max_Depth}]_Mean_Nitrate_Bio_oracle	Double	TRUE	mol/m3		Continuous	Geoscience	D-G6	-	Raster to polygon grids per year	Spatial Join of the data to 10km2 grids
F_L_G33__Mean_Depth___Mean_Nitrate_Bio_oracle	[L_G33_{Mean_Depth}]_Mean_Nitrate_Bio_oracle	Double	TRUE	mol/m3		Continuous	Geoscience	D-G6	-	Raster to polygon grids per year	Spatial Join of the data to 10km2 grids
F_L_G33__Min_Depth___Mean_Nitrate_Bio_oracle	[L_G33_{Min_Depth}]_Mean_Nitrate_Bio_oracle	Double	TRUE	mol/m3		Continuous	Geoscience	D-G6	-	Raster to polygon grids per year	Spatial Join of the data to 10km2 grids
F_L_G33__Surface___Mean_Nitrate_Bio_oracle	[L_G33_{Surface}]_Mean_Nitrate_Bio_oracle	Double	TRUE	mol/m3		Continuous	Geoscience	D-G6	-	Raster to polygon grids per year	Spatial Join of the data to 10km2 grids
F_L_G34__Max_Depth___Mean_Phosphate_Bio_oracle	[L_G34_{Max_Depth}]_Mean_Phosphate_Bio_oracle	Double	TRUE	mol/m3		Continuous	Geoscience	D-G6	-	Raster to polygon grids per year	Spatial Join of the data to 10km2 grids
F_L_G34__Mean_Depth___Mean_Phosphate_Bio_oracle	[L_G34_{Mean_Depth}]_Mean_Phosphate_Bio_oracle	Double	TRUE	mol/m3		Continuous	Geoscience	D-G6	-	Raster to polygon grids per year	Spatial Join of the data to 10km2 grids
F_L_G34__Min_Depth___Mean_Phosphate_Bio_oracle	[L_G34_{Min_Depth}]_Mean_Phosphate_Bio_oracle	Double	TRUE	mol/m3		Continuous	Geoscience	D-G6	-	Raster to polygon grids per year	Spatial Join of the data to 10km2 grids
F_L_G40__Surface___Mean_Calcite_Bio_oracle	[L_G34_{Surface}]_Mean_Calcite_Bio_oracle	Float	TRUE	mol/m3		Continuous	Geoscience	D-G6	-	Raster to polygon grids per year	Spatial Join of the data to 10km2 grids
F_L_G34__Surface___Mean_Phosphate_Bio_oracle	[L_G34_{Surface}]_Mean_Phosphate_Bio_oracle	Double	TRUE	mol/m3		Continuous	Geoscience	D-G6	-	Raster to polygon grids per year	Spatial Join of the data to 10km2 grids
F_L_G35__Max_Depth___Mean_Phytoplankton_Bio_oracle	[L_G35_{Max_Depth}]_Mean_Phytoplankton_Bio_oracle	Double	TRUE	umol/m3		Continuous	Geoscience	D-G6	-	Raster to polygon grids per year	Spatial Join of the data to 10km2 grids
F_L_G35__Mean_Depth___Mean_Phytoplankton_Bio_oracle	[L_G35_{Mean_Depth}]_Mean_Phytoplankton_Bio_oracle	Double	TRUE	umol/m3		Continuous	Geoscience	D-G6	-	Raster to polygon grids per year	Spatial Join of the data to 10km2 grids
F_L_G35__Min_Depth___Mean_Phytoplankton_Bio_oracle	[L_G35_{Min_Depth}]_Mean_Phytoplankton_Bio_oracle	Double	TRUE	umol/m3		Continuous	Geoscience	D-G6	-	Raster to polygon grids per year	Spatial Join of the data to 10km2 grids
F_L_G35__Surface___Mean_Phytoplankton_Bio_oracle	[L_G35_{Surface}]_Mean_Phytoplankton_Bio_oracle	Double	TRUE	g/m3day		Continuous	Geoscience	D-G6	-	Raster to polygon grids per year	Spatial Join of the data to 10km2 grids
F_L_G36__Max_Depth___Mean_Primary_Productivity_Bio_oracle	[L_G36_{Max_Depth}]_Mean_Primary_Productivity_Bio_oracle	Double	TRUE	g/m3day		Continuous	Geoscience	D-G6	-	Raster to polygon grids per year	Spatial Join of the data to 10km2 grids
F_L_G36__Mean_Depth___Mean_Primary_Productivity_Bio_oracle	[L_G36_{Mean_Depth}]_Mean_Primary_Productivity_Bio_oracle	Double	TRUE	g/m3day		Continuous	Geoscience	D-G6	-	Raster to polygon grids per year	Spatial Join of the data to 10km2 grids
F_L_G36__Min_Depth___Mean_Primary_Productivity_Bio_oracle	[L_G36_{Min_Depth}]_Mean_Primary_Productivity_Bio_oracle	Double	TRUE	g/m3day		Continuous	Geoscience	D-G6	-	Raster to polygon grids per year	Spatial Join of the data to 10km2 grids
F_L_G36__Surface___Mean_Primary_Productivity_Bio_oracle	[L_G36_{Surface}]_Mean_Primary_Productivity_Bio_oracle	Double	TRUE	g/m3day		Continuous	Geoscience	D-G6	-	Raster to polygon grids per year	Spatial Join of the data to 10km2 grids
F_L_G37__Max_Depth___Mean_Salinity_Bio_oracle	[L_G37_{Max_Depth}]_Mean_Salinity_Bio_oracle	Double	TRUE	PSS		Continuous	Geoscience	D-G6	-	Raster to polygon grids per year	Spatial Join of the data to 10km2 grids
F_L_G37__Mean_Depth___Mean_Salinity_Bio_oracle	[L_G37_{Mean_Depth}]_Mean_Salinity_Bio_oracle	Double	TRUE	PSS		Continuous	Geoscience	D-G6	-	Raster to polygon grids per year	Spatial Join of the data to 10km2 grids
F_L_G37__Min_Depth___Mean_Salinity_Bio_oracle	[L_G37_{Min_Depth}]_Mean_Salinity_Bio_oracle	Double	TRUE	PSS		Continuous	Geoscience	D-G6	-	Raster to polygon grids per year	Spatial Join of the data to 10km2 grids
F_L_G37__Surface___Mean_Salinity_Bio_oracle	[L_G37_{Surface}]_Mean_Salinity_Bio_oracle	Double	TRUE	PSS		Continuous	Geoscience	D-G6	-	Raster to polygon grids per year	Spatial Join of the data to 10km2 grids
F_L_G38__Max_Depth___Mean_Silicate_Bio_oracle	[L_G38_{Max_Depth}]_Mean_Silicate_Bio_oracle	Double	TRUE	mol/m3		Continuous	Geoscience	D-G6	-	Raster to polygon grids per year	Spatial Join of the data to 10km2 grids
F_L_G38__Mean_Depth___Mean_Silicate_Bio_oracle	[L_G38_{Mean_Depth}]_Mean_Silicate_Bio_oracle	Double	TRUE	mol/m3		Continuous	Geoscience	D-G6	-	Raster to polygon grids per year	Spatial Join of the data to 10km2 grids
F_L_G38__Min_Depth___Mean_Silicate_Bio_oracle	[L_G38_{Min_Depth}]_Mean_Silicate_Bio_oracle	Double	TRUE	mol/m3		Continuous	Geoscience	D-G6	-	Raster to polygon grids per year	Spatial Join of the data to 10km2 grids
F_L_G38__Surface___Mean_Silicate_Bio_oracle	[L_G38_{Surface}]_Mean_Silicate_Bio_oracle	Double	TRUE	mol/m3		Continuous	Geoscience	D-G6	-	Raster to polygon grids per year	Spatial Join of the data to 10km2 grids
F_L_G39__Max_Depth___Mean_Temperature_Bio_oracle	[L_G39_{Max_Depth}]_Mean_Temperature_Bio_oracle	Double	TRUE	°C		Continuous	Geoscience	D-G6	-	Raster to polygon grids per year	Spatial Join of the data to 10km2 grids
F_L_G39__Mean_Depth___Mean_Temperature_Bio_oracle	[L_G39_{Mean_Depth}]_Mean_Temperature_Bio_oracle	Double	TRUE	°C		Continuous	Geoscience	D-G6	-	Raster to polygon grids per year	Spatial Join of the data to 10km2 grids
F_L_G39__Min_Depth___Mean_Temperature_Bio_oracle	[L_G39_{Min_Depth}]_Mean_Temperature_Bio_oracle	Double	TRUE	°C		Continuous	Geoscience	D-G6	-	Raster to polygon grids per year	Spatial Join of the data to 10km2 grids
F_L_G39__Surface___Mean_Temperature_Bio_oracle	[L_G39_{Surface}]_Mean_Temperature_Bio_oracle	Double	TRUE	°C		Continuous	Geoscience	D-G6	-	Raster to polygon grids per year	Spatial Join of the data to 10km2 grids
F_L_G41__Surface___Mean_Cloud_cover_Bio_oracle	[L_G41_{Surface}]_Mean_Cloud_cover_Bio_oracle	Float	TRUE	%		Continuous	Geoscience	D-G6	-	Raster to polygon grids per year	Spatial Join of the data to 10km2 grids
F_L_G42__Surface___Mean_Diffuse_Attenuation_Bio_oracle	[L_G42_{Surface}]_Mean_Diffuse_Attenuation_Bio_oracle	Float	TRUE	m-1		Continuous	Geoscience	D-G6	-	Raster to polygon grids per year	Spatial Join of the data to 10km2 grids
F_L_G43__Surface___Mean_Ice_Cover_Bio_oracle	[L_G43_{Surface}]_Mean_Ice_Cover_Bio_oracle	Double	TRUE	Fraction		Continuous	Geoscience	D-G6	-	Raster to polygon grids per year	Spatial Join of the data to 10km2 grids
F_L_G44__Surface___Mean_Ice_Thickness_Bio_oracle	[L_G44_{Surface}]_Mean_Ice_Thickness_Bio_oracle	Double	TRUE	m		Continuous	Geoscience	D-G6	-	Raster to polygon grids per year	Spatial Join of the data to 10km2 grids
F_L_G45__Surface___Mean_Par_Bio_oracle	[L_G45_{Surface}]_Mean_Par_Bio_oracle	Float	TRUE	E/m2day		Continuous	Geoscience	D-G6	-	Raster to polygon grids per year	Spatial Join of the data to 10km2 grids
F_L_G46__Surface___Mean_pH_Bio_oracle	[L_G46_{Surface}]_Mean_pH_Bio_oracle	Float	TRUE	-		Continuous	Geoscience	D-G6	-	Raster to polygon grids per year	Spatial Join of the data to 10km2 grids
F_L_G47__Max_Depth___Mean_Dissolved_Oxygen_Bio_oracle	[L_G47_{Max_Depth}]_Mean_Dissolved_Oxygen_Bio_oracle	Double	TRUE	mol/m3		Continuous	Geoscience	D-G6	-	Raster to polygon grids per year	Spatial Join of the data to 10km2 grids
F_L_G47__Mean_Depth___Mean_Dissolved_Oxygen_Bio_oracle	[L_G47_{Mean_Depth}]_Mean_Dissolved_Oxygen_Bio_oracle	Double	TRUE	mol/m3		Continuous	Geoscience	D-G6	-	Raster to polygon grids per year	Spatial Join of the data to 10km2 grids
F_L_G47__Min_Depth___Mean_Dissolved_Oxygen_Bio_oracle	[L_G47_{Min_Depth}]_Mean_Dissolved_Oxygen_Bio_oracle	Double	TRUE	mol/m3		Continuous	Geoscience	D-G6	-	Raster to polygon grids per year	Spatial Join of the data to 10km2 grids
F_L_G48__Predicted_Seabed_Sediment_type_EUNIS_Class_Cefas	[L_G48]_Predicted_Seabed_Sediment_type_EUNIS_Class_Cefas	Text	TRUE	-		Classed attribute values	Geoscience	D-G7	-	Raster to polygon grids per year	Spatial Join of the data to 10km2 grids
F_L_G49__Predicted_Seabed_Sediment_type_Folk_5_Class_Cefas	[L_G49]_Predicted_Seabed_Sediment_type_Folk_5_Class_Cefas	Text	TRUE	-		Classed attribute values	Geoscience	D-G7	-	Raster to polygon grids per year	Spatial Join of the data to 10km2 grids
F_L_G50__Predicted_Seabed_Sediment_type_Folk_7_BGS	[L_G50]_Predicted_Seabed_Sediment_type_Folk_7_BGS	Text	TRUE	-		Classed attribute values	Geoscience	D-G7	-	Raster to polygon grids per year	Spatial Join of the data to 10km2 grids
F_L_G50__Predicted_Seabed_Sediment_type_Folk_7_Class_Cefas	[L_G50]_Predicted_Seabed_Sediment_type_Folk_7_Class_Cefas	Text	TRUE	-		Classed attribute values	Geoscience	D-G7	-	Raster to polygon grids per year	Spatial Join of the data to 10km2 grids
F_L_G51__Predicted_Seabed_Sediment_type_Folk_11_Class_Cefas	[L_G51]_Predicted_Seabed_Sediment_type_Folk_11_Class_Cefas	Text	TRUE	-		Classed attribute values	Geoscience	D-G7	-	Raster to polygon grids per year	Spatial Join of the data to 10km2 grids
F_L_G52__Predicted_Seabed_Sediment_type_Folk_16_1945_Class_Cefas	[L_G52]_Predicted_Seabed_Sediment_type_Folk_16_1945_Class_Cefas	Text	TRUE	-		Classed attribute values	Geoscience	D-G7	-	Raster to polygon grids per year	Spatial Join of the data to 10km2 grids
F_L_G53__Predicted_Seabed_Sediment_type_Folk_16_Class_Cefas	[L_G53]_Predicted_Seabed_Sediment_type_Folk_16_Class_Cefas	Text	TRUE	-		Classed attribute values	Geoscience	D-G7	-	Raster to polygon grids per year	Spatial Join of the data to 10km2 grids
F_L_G54__Predicted_Gravel_fraction_Cefas	[L_G54]_Predicted_Gravel_fraction_Cefas	Float	TRUE	Fraction		Continuous	Geoscience	D-G7	-	Raster to polygon grids per year	Spatial Join of the data to 10km2 grids
F_L_G55__Predicted_Mud_fraction_Cefas	[L_G55]_Predicted_Mud_fraction_Cefas	Float	TRUE	Fraction		Continuous	Geoscience	D-G7	-	Raster to polygon grids per year	Spatial Join of the data to 10km2 grids
F_L_G56__Predicted_Sand_fraction_Cefas	[L_G56]_Predicted_Sand_fraction_Cefas	Float	TRUE	Fraction		Continuous	Geoscience	D-G7	-	Raster to polygon grids per year	Spatial Join of the data to 10km2 grids
F_L_G57__Inorganic_particulate_matter_suspended_in_water_summer_	[L_G57]_Inorganic_particulate_matter_suspended_in_water_summer_Cefas	Float	TRUE	g/m³		Continuous	Geoscience	D-G7	-	Raster to polygon grids per year	Spatial Join of the data to 10km2 grids
F_L_G58__Inorganic_particulate_matter_suspended_in_water_winter_	[L_G58]_Inorganic_particulate_matter_suspended_in_water_winter_Cefas	Float	TRUE	g/m³		Continuous	Geoscience	D-G7	-	Raster to polygon grids per year	Spatial Join of the data to 10km2 grids
F_L_G59__Mean_grain_size_D50_of_all_sediment_Wilson_et_al	[L_G59]_Mean_grain_size_D50_of_all_sediment_Wilson_et_al	Double	TRUE	mm		Continuous	Geoscience	D-G8	-	Raster to polygon grids per year	Spatial Join of the data to 10km2 grids
F_L_G60__Mean_grain_size_D50_of_sand_Wilson_et_al	[L_G60]_Mean_grain_size_D50_of_sand_Wilson_et_al	Double	TRUE	mm		Continuous	Geoscience	D-G8	-	Raster to polygon grids per year	Spatial Join of the data to 10km2 grids
F_L_G61__Mean_grain_size_D50_of_gravel_Wilson_et_al	[L_G61]_Mean_grain_size_D50_of_gravel_Wilson_et_al	Double	TRUE	mm		Continuous	Geoscience	D-G8	-	Raster to polygon grids per year	Spatial Join of the data to 10km2 grids
F_L_G62__Fraction_of_area_with_rock_top_10cm_Wilson_et_al	[L_G62]_Fraction_of_area_with_rock_top_10cm_Wilson_et_al	Double	TRUE	Fraction		Continuous	Geoscience	D-G8	-	Raster to polygon grids per year	Spatial Join of the data to 10km2 grids
F_L_G63__Fraction_of_area_with_rock_top_50cm_Wilson_et_al	[L_G63]_Fraction_of_area_with_rock_top_50cm_Wilson_et_al	Double	TRUE	Fraction		Continuous	Geoscience	D-G8	-	Raster to polygon grids per year	Spatial Join of the data to 10km2 grids
F_L_G64__Dry_bulk_density_on_the_seabed_Smeaton_et_al	[L_G64]_Dry_bulk_density_on_the_seabed_Smeaton_et_al	Float	TRUE	kg/m³		Continuous	Geoscience	D-G9	-	Raster to polygon grids per year	Spatial Join of the data to 10km2 grids
F_L_G65__Inorganic_carbon_density_on_the_seabed_Smeaton_et_al	[L_G65]_Inorganic_carbon_density_on_the_seabed_Smeaton_et_al	Float	TRUE	kg/m²		Continuous	Geoscience	D-G9	-	Raster to polygon grids per year	Spatial Join of the data to 10km2 grids
F_L_G66__Inorganic_carbon_percentage_on_the_seabed_Smeaton_et_al	[L_G66]_Inorganic_carbon_percentage_on_the_seabed_Smeaton_et_al	Float	TRUE	%		Continuous	Geoscience	D-G9	-	Raster to polygon grids per year	Spatial Join of the data to 10km2 grids
F_L_G67__Organic_carbon_density_on_the_seabed_Smeaton_et_al	[L_G67]_Organic_carbon_density_on_the_seabed_Smeaton_et_al	Float	TRUE	kg/m²		Continuous	Geoscience	D-G9	-	Raster to polygon grids per year	Spatial Join of the data to 10km2 grids
F_L_G68__Organic_carbon_percentage_on_the_seabed_Smeaton_et_al	[L_G68]_Organic_carbon_percentage_on_the_seabed_Smeaton_et_al	Float	TRUE	%		Continuous	Geoscience	D-G9	-	Raster to polygon grids per year	Spatial Join of the data to 10km2 grids
F_L_G69__Porosity_on_the_seabed_Smeaton_et_al	[L_G69]_Porosity_on_the_seabed_Smeaton_et_al	Float	TRUE	φ		Continuous	Geoscience	D-G9	-	Raster to polygon grids per year	Spatial Join of the data to 10km2 grids
F_L_G70__Layer_of_mean_Compr_strength_of_all_sampling_points_in_	[L_G70]_Layer_of_mean_Compr_strength_of_all_sampling_points_in_the_last_20_years_per_10km2grids	Double	TRUE	kpa		Continuous	Geoscience	D-G1	-	Spatial Join of the data to 10km2 grids
F_L_G71__Layer_of_mean_Shear_strength_of_all_sampling_points_in_	[L_G71]_Layer_of_mean_Shear_strength_of_all_sampling_points_in_the_last_20_years_per_10km2grids	Double	TRUE	%		Continuous	Geoscience	D-G2	-	Spatial Join of the data to 10km2 grids
F_L_G72__Layer_of_mean_perc_carbonate_in_sand_of_all_sampling_po	[L_G72]_Layer_of_mean_perc_carbonate_in_sand_of_all_sampling_points_in_the_last_20_years_per_10km2grids	Double	TRUE	%		Continuous	Geoscience	D-G2	-	Spatial Join of the data to 10km2 grids
F_L_G73__Layer_of_mean_perc_carbonate_in_mud_of_all_sampling_poi	[L_G73]_Layer_of_mean_perc_carbonate_in_mud_of_all_sampling_points_in_the_last_20_years_per_10km2grids	Double	TRUE	%		Continuous	Geoscience	D-G2	-	Spatial Join of the data to 10km2 grids
F_L_G74__Layer_of_mean_perc_carbonate_in_gravel_of_all_sampling_	[L_G74]_Layer_of_mean_perc_carbonate_in_gravel_of_all_sampling_points_in_the_last_20_years_per_10km2grids	Double	TRUE	%		Continuous	Geoscience	D-G2	-	Spatial Join of the data to 10km2 grids
F_L_G75__Layer_of_mean_perc_carbonate_in_totsediment_of_all_samp	[L_G75]_Layer_of_mean_perc_carbonate_in_totsediment_of_all_sampling_points_in_the_last_20_years_per_10km2grids	Double	TRUE	%		Continuous	Geoscience	D-G2	-	Spatial Join of the data to 10km2 grids
F_L_MO01__Current_and_wave_kinetic_energy_on_the_seabed	[L_MO01]_Current_and_wave_kinetic_energy_on_the_seabed	Text	TRUE	-		Classed attribute values	Met-ocean	D-MO1	-	Raster to polygon grids per year	Spatial Join of the data to 10km2 grids
F_L_MO02__wind_speed_110m_hub_mean_30years_Metoffice	[L_MO02]_wind_speed_110m_hub_mean_30years_Metoffice	Double	TRUE	m/s		Continuous	Met-ocean	D-MO2	-	Raster to polygon grids per year	Spatial Join of the data to 10km2 grids
F_L_MO03__Significant_wave_height_Hs_7years_mean_ABPmer	[L_MO03]_Significant_wave_height_Hs_7years_mean_ABPmer	Double	TRUE	m		Continuous	Met-ocean	D-MO3	-	Raster to polygon grids per year	Spatial Join of the data to 10km2 grids
F_L_MO04__Wave_peak_period_Tp_7years_mean_ABPmer	[L_MO04]_Wave_peak_period_Tp_7years_mean_ABPmer	Double	TRUE	s		Continuous	Met-ocean	D-MO3	-	Raster to polygon grids per year	Spatial Join of the data to 10km2 grids
F_L_MO05__Tidal_range_7years_mean_ABPmer	[L_MO05]_Tidal_range_7years_mean_ABPmer	Double	TRUE	m		Continuous	Met-ocean	D-MO3	-	Raster to polygon grids per year	Spatial Join of the data to 10km2 grids
F_L_MO06__Tidal_peak_currents_7years_mean_ABPmer	[L_MO06]_Tidal_peak_currents_7years_mean_ABPmer	Double	TRUE	m/s		Continuous	Met-ocean	D-MO3	-	Raster to polygon grids per year	Spatial Join of the data to 10km2 grids
F_L_MO07__Water_depth_EMODNET	[L_MO07]_Water_depth_EMODNET	Double	TRUE	m		Continuous	Met-ocean	D-MO4	-	Raster to polygon grids per year	Spatial Join of the data to 10km2 grids
F_L_MO08__Bathymetry_position_index_50_pixel_radii_Cefas	[L_MO08]_Bathymetry_position_index_50_pixel_radii_Cefas	Float	TRUE	m		Continuous	Met-ocean	D-MO5	-	Raster to polygon grids per year	Spatial Join of the data to 10km2 grids
F_L_MO09__Bathymetry_position_index_434_pixel_radii_Cefas	[L_MO09]_Bathymetry_position_index_434_pixel_radii_Cefas	Float	TRUE	m		Continuous	Met-ocean	D-MO5	-	Raster to polygon grids per year	Spatial Join of the data to 10km2 grids
F_L_MO10__Mean_tidal_current_velocity_Cefas	[L_MO10]_Mean_tidal_current_velocity_Cefas	Float	TRUE	m/s		Continuous	Met-ocean	D-MO5	-	Raster to polygon grids per year	Spatial Join of the data to 10km2 grids
F_L_MO11__Peak_orbital_velocity_of_waves_at_the_seabed_Cefas	[L_MO11]_Peak_orbital_velocity_of_waves_at_the_seabed_Cefas	Float	TRUE	m/s		Continuous	Met-ocean	D-MO5	-	Raster to polygon grids per year	Spatial Join of the data to 10km2 grids
F_L_MO12__Layer_of_max_wind_speed_with_50_yr_return_based_at_100	[L_MO12]_Layer_of_max_wind_speed_with_50_yr_return_based_at_100m_hub_in_UK_waters	Double	TRUE	m/s		Continuous	Met-ocean	D-MO6	-	Finding the max value between different length time windows (1h,3h,6h,12h,24h)	Spatial Join of the data to 10km2 grids
F_L_MO13__Layer_of_significant_wave_height_with_50_yr_return_bas	[L_MO13]_Layer_of_significant_wave_height_with_50_yr_return_based_on_RCP4_5_projection_in_UK_waters	Float	TRUE	m		Continuous	Met-ocean	D-MO7	2006 - 2056	Finding the max value of Hs for each year data between 2006-2056
F_L_MO14__Layer_of_dominant_peak_period_with_50_yr_return_based_	[L_MO14]_Layer_of_dominant_peak_period_with_50_yr_return_based_on_RCP4_5_projection_in_UK_waters	Float	TRUE	s		Continuous	Met-ocean	D-MO7	2006 - 2056	Finding the max value of Hs for each year data between 2006-2056	Extract the Tp of the Hs partition max, proxied as the Tp dominant
F_L_MO15__Layer_of_100th_percentile_of_energy_kinetic_perm2_at_t	[L_MO15]_Layer_of_100th_percentile_of_energy_kinetic_perm2_at_the_seabed_due_to_waves	Float	TRUE	N/m^2		Continuous	Met-ocean	D-MO8	2000 - 2005	Raster to polygon grids per year	Spatial Join of the data to 10km2 grids
F_L_MO16__Layer_of_90th_percentile_of_energy_kinetic_perm2_at_th	[L_MO16]_Layer_of_90th_percentile_of_energy_kinetic_perm2_at_the_seabed_due_to_waves	Float	TRUE	N/m^2		Continuous	Met-ocean	D-MO8	2000 - 2005	Raster to polygon grids per year	Spatial Join of the data to 10km2 grids
F_L_MO17__Layer_of_50th_percentile_of_energy_kinetic_perm2_at_th	[L_MO17]_Layer_of_50th_percentile_of_energy_kinetic_perm2_at_the_seabed_due_to_waves	Float	TRUE	N/m^2		Continuous	Met-ocean	D-MO8	2000 - 2005	Raster to polygon grids per year	Spatial Join of the data to 10km2 grids
F_L_MO18__Layer_of_100th_percentile_of_energy_kinetic_perm2_at_t	[L_MO18]_Layer_of_100th_percentile_of_energy_kinetic_perm2_at_the_seabed_due_to_currents	Float	TRUE	N/m^2		Continuous	Met-ocean	D-MO8	2001	Raster to polygon grids per year	Spatial Join of the data to 10km2 grids
F_L_MO19__Layer_of_90th_percentile_of_energy_kinetic_perm2_at_th	[L_MO19]_Layer_of_90th_percentile_of_energy_kinetic_perm2_at_the_seabed_due_to_currents	Float	TRUE	N/m^2		Continuous	Met-ocean	D-MO8	2001	Raster to polygon grids per year	Spatial Join of the data to 10km2 grids
F_L_MO20__Layer_of_50th_percentile_of_energy_kinetic_perm2_at_th	[L_MO20]_Layer_of_50th_percentile_of_energy_kinetic_perm2_at_the_seabed_due_to_currents	Float	TRUE	N/m^2		Continuous	Met-ocean	D-MO8	2001	Raster to polygon grids per year	Spatial Join of the data to 10km2 grids
F_L_G29__Max_Depth___Max_Chlorophyll_Bio_oracle_2010	[L_G29_{Max_Depth}]_Max_Chlorophyll_Bio_oracle_2010	Double	TRUE	mmol . m-3		Continuous	Geoscience/Met-ocean	D-G11	2010-2020	Raster to polygon grids per year	Spatial Join of the data to 10km2 grids
F_L_G29__Mean_Depth___Max_Chlorophyll_Bio_oracle_2010	[L_G29_{Mean_Depth}]_Max_Chlorophyll_Bio_oracle_2010	Double	TRUE	mmol . m-3		Continuous	Geoscience/Met-ocean	D-G11	2010-2020	Raster to polygon grids per year	Spatial Join of the data to 10km2 grids
F_L_G29__Min_Depth___Max_Chlorophyll_Bio_oracle_2010	[L_G29_{Min_Depth}]_Max_Chlorophyll_Bio_oracle_2010	Double	TRUE	mmol . m-3		Continuous	Geoscience/Met-ocean	D-G11	2010-2020	Raster to polygon grids per year	Spatial Join of the data to 10km2 grids
F_L_G29__Surface___Max_Chlorophyll_Bio_oracle_2010	[L_G29_{Surface}]_Max_Chlorophyll_Bio_oracle_2010	Double	TRUE	mmol . m-3		Continuous	Geoscience/Met-ocean	D-G11	2010-2020	Raster to polygon grids per year	Spatial Join of the data to 10km2 grids
F_L_G41__Surface___Max_Cloud_cover_Bio_oracle_2010	[L_G41_{Surface}]_Max_Cloud_cover_Bio_oracle_2010	Double	TRUE	%		Continuous	Geoscience/Met-ocean	D-G11	2010-2020	Raster to polygon grids per year	Spatial Join of the data to 10km2 grids
F_L_G31__Max_Depth___Max_Dissolved_Iron_Bio_oracle_2010	[L_G31_{Max_Depth}]_Max_Dissolved_Iron_Bio_oracle_2010	Double	TRUE	mmol . m-3		Continuous	Geoscience/Met-ocean	D-G11	2010-2020	Raster to polygon grids per year	Spatial Join of the data to 10km2 grids
F_L_G31__Mean_Depth___Max_Dissolved_Iron_Bio_oracle_2010	[L_G31_{Mean_Depth}]_Max_Dissolved_Iron_Bio_oracle_2010	Double	TRUE	mmol . m-3		Continuous	Geoscience/Met-ocean	D-G11	2010-2020	Raster to polygon grids per year	Spatial Join of the data to 10km2 grids
F_L_G31__Min_Depth___Max_Dissolved_Iron_Bio_oracle_2010	[L_G31_{Min_Depth}]_Max_Dissolved_Iron_Bio_oracle_2010	Double	TRUE	mmol . m-3		Continuous	Geoscience/Met-ocean	D-G11	2010-2020	Raster to polygon grids per year	Spatial Join of the data to 10km2 grids
F_L_G31__Surface___Max_Dissolved_Iron_Bio_oracle_2010	[L_G31_{Surface}]_Max_Dissolved_Iron_Bio_oracle_2010	Double	TRUE	mmol . m-3		Continuous	Geoscience/Met-ocean	D-G11	2010-2020	Raster to polygon grids per year	Spatial Join of the data to 10km2 grids
F_L_G42__Surface___Max_Diffuse_Attenuation_Bio_oracle_2010	[L_G42_{Surface}]_Max_Diffuse_Attenuation_Bio_oracle_2010	Double	TRUE	m-1		Continuous	Geoscience/Met-ocean	D-G11	2010-2020	Raster to polygon grids per year	Spatial Join of the data to 10km2 grids
F_L_G49__Surface___Max_Mixed_Layer_Depth_Bio_oracle_2010	[L_G49_{Surface}]_Max_Mixed_Layer_Depth_Bio_oracle_2010	Double	TRUE	m		Continuous	Geoscience/Met-ocean	D-G11	2010-2020	Raster to polygon grids per year	Spatial Join of the data to 10km2 grids
F_L_G33__Max_Depth___Max_Nitrate_Bio_oracle_2010	[L_G33_{Max_Depth}]_Max_Nitrate_Bio_oracle_2010	Double	TRUE	mmol . m-3		Continuous	Geoscience/Met-ocean	D-G11	2010-2020	Raster to polygon grids per year	Spatial Join of the data to 10km2 grids
F_L_G33__Mean_Depth___Max_Nitrate_Bio_oracle_2010	[L_G33_{Mean_Depth}]_Max_Nitrate_Bio_oracle_2010	Double	TRUE	mmol . m-3		Continuous	Geoscience/Met-ocean	D-G11	2010-2020	Raster to polygon grids per year	Spatial Join of the data to 10km2 grids
F_L_G33__Min_Depth___Max_Nitrate_Bio_oracle_2010	[L_G33_{Min_Depth}]_Max_Nitrate_Bio_oracle_2010	Double	TRUE	mmol . m-3		Continuous	Geoscience/Met-ocean	D-G11	2010-2020	Raster to polygon grids per year	Spatial Join of the data to 10km2 grids
F_L_G33__Surface___Max_Nitrate_Bio_oracle_2010	[L_G33_{Surface}]_Max_Nitrate_Bio_oracle_2010	Double	TRUE	mmol . m-3		Continuous	Geoscience/Met-ocean	D-G11	2010-2020	Raster to polygon grids per year	Spatial Join of the data to 10km2 grids
F_L_G47__Max_Depth___Max_Dissolved_Mol_Oxygen_Bio_oracle_2010	[L_G47_{Max_Depth}]_Max_Dissolved_Mol_Oxygen_Bio_oracle_2010	Double	TRUE	mmol . m-3		Continuous	Geoscience/Met-ocean	D-G11	2010-2020	Raster to polygon grids per year	Spatial Join of the data to 10km2 grids
F_L_G47__Mean_Depth___Max_Dissolved_Mol_Oxygen_Bio_oracle_2010	[L_G47_{Mean_Depth}]_Max_Dissolved_Mol_Oxygen_Bio_oracle_2010	Double	TRUE	mmol . m-3		Continuous	Geoscience/Met-ocean	D-G11	2010-2020	Raster to polygon grids per year	Spatial Join of the data to 10km2 grids
F_L_G47__Min_Depth___Max_Dissolved_Mol_Oxygen_Bio_oracle_2010	[L_G47_{Min_Depth}]_Max_Dissolved_Mol_Oxygen_Bio_oracle_2010	Double	TRUE	mmol . m-3		Continuous	Geoscience/Met-ocean	D-G11	2010-2020	Raster to polygon grids per year	Spatial Join of the data to 10km2 grids
F_L_G47__Surface___Max_Dissolved_Mol_Oxygen_Bio_oracle_2010	[L_G47_{Surface}]_Max_Dissolved_Mol_Oxygen_Bio_oracle_2010	Double	TRUE	mmol . m-3		Continuous	Geoscience/Met-ocean	D-G11	2010-2020	Raster to polygon grids per year	Spatial Join of the data to 10km2 grids
F_L_G50__Surface___Max_Photosynthetically_Av_Radiation_Bio_oracle_2010	[L_G50_{Surface}]_Max_Photosynthetically_Av_Radiation_Bio_oracle_2010	Double	TRUE	E.m-2.day-1		Continuous	Geoscience/Met-ocean	D-G11	2010-2020	Raster to polygon grids per year	Spatial Join of the data to 10km2 grids
F_L_G46__Surface___Max_pH_Bio_oracle_2010	[L_G46_{Max_Depth}]_Max_pH_Bio_oracle_2010	Double	TRUE	-		Continuous	Geoscience/Met-ocean	D-G11	2010-2020	Raster to polygon grids per year	Spatial Join of the data to 10km2 grids
F_L_G46__Surface___Max_pH_Bio_oracle_2010_2011	[L_G46_{Mean_Depth}]_Max_pH_Bio_oracle_2010	Double	TRUE	-		Continuous	Geoscience/Met-ocean	D-G11	2010-2020	Raster to polygon grids per year	Spatial Join of the data to 10km2 grids
F_L_G46__Surface___Max_pH_Bio_oracle_2010_2011_2012	[L_G46_{Min_Depth}]_Max_pH_Bio_oracle_2010	Double	TRUE	-		Continuous	Geoscience/Met-ocean	D-G11	2010-2020	Raster to polygon grids per year	Spatial Join of the data to 10km2 grids
F_L_G46__Surface___Max_pH_Bio_oracle_2010_2011_2012_2013	[L_G46_{Surface}]_Max_pH_Bio_oracle_2010	Double	TRUE	-		Continuous	Geoscience/Met-ocean	D-G11	2010-2020	Raster to polygon grids per year	Spatial Join of the data to 10km2 grids
F_L_G36__Max_Depth___Max_Primary_Productivity_Bio_oracle_2010	[L_G36_{Max_Depth}]_Max_Primary_Productivity_Bio_oracle_2010	Double	TRUE	mmol . m-3		Continuous	Geoscience/Met-ocean	D-G11	2010-2020	Raster to polygon grids per year	Spatial Join of the data to 10km2 grids
F_L_G36__Mean_Depth___Max_Primary_Productivity_Bio_oracle_2010	[L_G36_{Mean_Depth}]_Max_Primary_Productivity_Bio_oracle_2010	Double	TRUE	mmol . m-3		Continuous	Geoscience/Met-ocean	D-G11	2010-2020	Raster to polygon grids per year	Spatial Join of the data to 10km2 grids
F_L_G36__Min_Depth___Max_Primary_Productivity_Bio_oracle_2010	[L_G36_{Min_Depth}]_Max_Primary_Productivity_Bio_oracle_2010	Double	TRUE	mmol . m-3		Continuous	Geoscience/Met-ocean	D-G11	2010-2020	Raster to polygon grids per year	Spatial Join of the data to 10km2 grids
F_L_G36__Surface___Max_Primary_Productivity_Bio_oracle_2010	[L_G36_{Surface}]_Max_Primary_Productivity_Bio_oracle_2010	Double	TRUE	mmol . m-3		Continuous	Geoscience/Met-ocean	D-G11	2010-2020	Raster to polygon grids per year	Spatial Join of the data to 10km2 grids
F_L_G34__Max_Depth___Max_Phosphate_Bio_oracle_2010	[L_G34_{Max_Depth}]_Max_Phosphate_Bio_oracle_2010	Double	TRUE	mmol . m-3		Continuous	Geoscience/Met-ocean	D-G11	2010-2020	Raster to polygon grids per year	Spatial Join of the data to 10km2 grids
F_L_G34__Mean_Depth___Max_Phosphate_Bio_oracle_2010	[L_G34_{Mean_Depth}]_Max_Phosphate_Bio_oracle_2010	Double	TRUE	mmol . m-3		Continuous	Geoscience/Met-ocean	D-G11	2010-2020	Raster to polygon grids per year	Spatial Join of the data to 10km2 grids
F_L_G34__Min_Depth___Max_Phosphate_Bio_oracle_2010	[L_G34_{Min_Depth}]_Max_Phosphate_Bio_oracle_2010	Double	TRUE	mmol . m-3		Continuous	Geoscience/Met-ocean	D-G11	2010-2020	Raster to polygon grids per year	Spatial Join of the data to 10km2 grids
F_L_G34__Surface___Max_Phosphate_Bio_oracle_2010	[L_G34_{Surface}]_Max_Phosphate_Bio_oracle_2010	Double	TRUE	mmol . m-3		Continuous	Geoscience/Met-ocean	D-G11	2010-2020	Raster to polygon grids per year	Spatial Join of the data to 10km2 grids
F_L_G38__Max_Depth___Max_Silicate_Bio_oracle_2010	[L_G38_{Max_Depth}]_Max_Silicate_Bio_oracle_2010	Double	TRUE	mmol . m-3		Continuous	Geoscience/Met-ocean	D-G11	2010-2020	Raster to polygon grids per year	Spatial Join of the data to 10km2 grids
F_L_G38__Mean_Depth___Max_Silicate_Bio_oracle_2010	[L_G38_{Mean_Depth}]_Max_Silicate_Bio_oracle_2010	Double	TRUE	mmol . m-3		Continuous	Geoscience/Met-ocean	D-G11	2010-2020	Raster to polygon grids per year	Spatial Join of the data to 10km2 grids
F_L_G38__Min_Depth___Max_Silicate_Bio_oracle_2010	[L_G38_{Min_Depth}]_Max_Silicate_Bio_oracle_2010	Double	TRUE	mmol . m-3		Continuous	Geoscience/Met-ocean	D-G11	2010-2020	Raster to polygon grids per year	Spatial Join of the data to 10km2 grids
F_L_G38__Surface___Max_Silicate_Bio_oracle_2010	[L_G38_{Surface}]_Max_Silicate_Bio_oracle_2010	Double	TRUE	mmol . m-3		Continuous	Geoscience/Met-ocean	D-G11	2010-2020	Raster to polygon grids per year	Spatial Join of the data to 10km2 grids
F_L_G43__Surface___Max_Ice_Cover_Bio_oracle_2010	[L_G43_{Surface}]_Max_Ice_Cover_Bio_oracle_2010	Double	TRUE	Fraction		Continuous	Geoscience/Met-ocean	D-G11	2010-2020	Raster to polygon grids per year	Spatial Join of the data to 10km2 grids
F_L_G44__Surface___Max_Ice_Thickness_Bio_oracle_2010	[L_G44_{Surface}]_Max_Ice_Thickness_Bio_oracle_2010	Double	TRUE	m		Continuous	Geoscience/Met-ocean	D-G11	2010-2020	Raster to polygon grids per year	Spatial Join of the data to 10km2 grids
F_L_G37__Max_Depth___Max_Salinity_Bio_oracle_2010	[L_G37_{Max_Depth}]_Max_Salinity_Bio_oracle_2010	Double	TRUE	-		Continuous	Geoscience/Met-ocean	D-G11	2010-2020	Raster to polygon grids per year	Spatial Join of the data to 10km2 grids
F_L_G37__Mean_Depth___Max_Salinity_Bio_oracle_2010	[L_G37_{Mean_Depth}]_Max_Salinity_Bio_oracle_2010	Double	TRUE	-		Continuous	Geoscience/Met-ocean	D-G11	2010-2020	Raster to polygon grids per year	Spatial Join of the data to 10km2 grids
F_L_G37__Min_Depth___Max_Salinity_Bio_oracle_2010	[L_G37_{Min_Depth}]_Max_Salinity_Bio_oracle_2010	Double	TRUE	-		Continuous	Geoscience/Met-ocean	D-G11	2010-2020	Raster to polygon grids per year	Spatial Join of the data to 10km2 grids
F_L_G37__Surface___Max_Salinity_Bio_oracle_2010	[L_G37_{Surface}]_Max_Salinity_Bio_oracle_2010	Double	TRUE	-		Continuous	Geoscience/Met-ocean	D-G11	2010-2020	Raster to polygon grids per year	Spatial Join of the data to 10km2 grids
F_L_G51__Max_Depth___Max_Sea_water_direction_Bio_oracle_2010	[L_G51_{Max_Depth}]_Max_Sea_water_direction_Bio_oracle_2010	Double	TRUE	degree		Continuous	Geoscience/Met-ocean	D-G11	2010-2020	Raster to polygon grids per year	Spatial Join of the data to 10km2 grids
F_L_G51__Mean_Depth___Max_Sea_water_direction_Bio_oracle_2010	[L_G51_{Mean_Depth}]_Max_Sea_water_direction_Bio_oracle_2010	Double	TRUE	degree		Continuous	Geoscience/Met-ocean	D-G11	2010-2020	Raster to polygon grids per year	Spatial Join of the data to 10km2 grids
F_L_G51__Min_Depth___Max_Sea_water_direction_Bio_oracle_2010	[L_G51_{Min_Depth}]_Max_Sea_water_direction_Bio_oracle_2010	Double	TRUE	degree		Continuous	Geoscience/Met-ocean	D-G11	2010-2020	Raster to polygon grids per year	Spatial Join of the data to 10km2 grids
F_L_G51__Surface___Max_Sea_water_direction_Bio_oracle_2010	[L_G51_{Surface}]_Max_Sea_water_direction_Bio_oracle_2010	Double	TRUE	degree		Continuous	Geoscience/Met-ocean	D-G11	2010-2020	Raster to polygon grids per year	Spatial Join of the data to 10km2 grids
F_L_G30__Max_Depth___Max_Sea_water_velocity_Bio_oracle_2010	[L_G30_{Max_Depth}]_Max_Sea_water_velocity_Bio_oracle_2010	Double	TRUE	m.s-1		Continuous	Geoscience/Met-ocean	D-G11	2010-2020	Raster to polygon grids per year	Spatial Join of the data to 10km2 grids
F_L_G30__Mean_Depth___Max_Sea_water__Velocity_Bio_oracle_2010	[L_G30_{Mean_Depth}]_Max_Sea_water__Velocity_Bio_oracle_2010	Double	TRUE	m.s-1		Continuous	Geoscience/Met-ocean	D-G11	2010-2020	Raster to polygon grids per year	Spatial Join of the data to 10km2 grids
F_L_G30__Min_Depth___Max_Sea_water__Velocity_Bio_oracle_2010	[L_G30_{Min_Depth}]_Max_Sea_water__Velocity_Bio_oracle_2010	Double	TRUE	m.s-1		Continuous	Geoscience/Met-ocean	D-G11	2010-2020	Raster to polygon grids per year	Spatial Join of the data to 10km2 grids
F_L_G30__Surface___Max_Sea_water__Velocity_Bio_oracle_2010	[L_G30_{Surface}]_Max_Sea_water__Velocity_Bio_oracle_2010	Double	TRUE	m.s-1		Continuous	Geoscience/Met-ocean	D-G11	2010-2020	Raster to polygon grids per year	Spatial Join of the data to 10km2 grids
F_L_G48__Surface___Max_Air_Temperature_Bio_oracle_2010	[L_G48_{Surface}]_Max_Air_Temperature_Bio_oracle_2010	Double	TRUE	ºC		Continuous	Geoscience/Met-ocean	D-G11	2010-2020	Raster to polygon grids per year	Spatial Join of the data to 10km2 grids
F_L_G39__Max_Depth___Max_OceanTemperature_Bio_oracle_2010	[L_G39_{Max_Depth}]_Max_OceanTemperature_Bio_oracle_2010	Double	TRUE	ºC		Continuous	Geoscience/Met-ocean	D-G11	2010-2020	Raster to polygon grids per year	Spatial Join of the data to 10km2 grids
F_L_G39__Mean_Depth___Max_OceanTemperature_Bio_oracle_2010	[L_G39_{Mean_Depth}]_Max_OceanTemperature_Bio_oracle_2010	Double	TRUE	ºC		Continuous	Geoscience/Met-ocean	D-G11	2010-2020	Raster to polygon grids per year	Spatial Join of the data to 10km2 grids
F_L_G39__Min_Depth___Max_OceanTemperature_Bio_oracle_2010	[L_G39_{Min_Depth}]_Max_OceanTemperature_Bio_oracle_2010	Double	TRUE	ºC		Continuous	Geoscience/Met-ocean	D-G11	2010-2020	Raster to polygon grids per year	Spatial Join of the data to 10km2 grids
F_L_G39__Surface___Max_OceanTemperature_Bio_oracle_2010	[L_G39_{Surface}]_Max_OceanTemperature_Bio_oracle_2010	Double	TRUE	ºC		Continuous	Geoscience/Met-ocean	D-G11	2010-2020	Raster to polygon grids per year	Spatial Join of the data to 10km2 grids
F_L_G29__Max_Depth___Mean_Chlorophyll_Bio_oracle_2010	[L_G29_{Max_Depth}]_Mean_Chlorophyll_Bio_oracle_2010	Double	TRUE	mmol . m-3		Continuous	Geoscience/Met-ocean	D-G11	2010-2020	Raster to polygon grids per year	Spatial Join of the data to 10km2 grids
F_L_G29__Mean_Depth___Mean_Chlorophyll_Bio_oracle_2010	[L_G29_{Mean_Depth}]_Mean_Chlorophyll_Bio_oracle_2010	Double	TRUE	mmol . m-3		Continuous	Geoscience/Met-ocean	D-G11	2010-2020	Raster to polygon grids per year	Spatial Join of the data to 10km2 grids
F_L_G29__Min_Depth___Mean_Chlorophyll_Bio_oracle_2010	[L_G29_{Min_Depth}]_Mean_Chlorophyll_Bio_oracle_2010	Double	TRUE	mmol . m-3		Continuous	Geoscience/Met-ocean	D-G11	2010-2020	Raster to polygon grids per year	Spatial Join of the data to 10km2 grids
F_L_G29__Surface___Mean_Chlorophyll_Bio_oracle_2010	[L_G29_{Surface}]_Mean_Chlorophyll_Bio_oracle_2010	Double	TRUE	mmol . m-3		Continuous	Geoscience/Met-ocean	D-G11	2010-2020	Raster to polygon grids per year	Spatial Join of the data to 10km2 grids
F_L_G41__Surface___Mean_Cloud_cover_Bio_oracle_2010	[L_G41_{Surface}]_Mean_Cloud_cover_Bio_oracle_2010	Double	TRUE	%		Continuous	Geoscience/Met-ocean	D-G11	2010-2020	Raster to polygon grids per year	Spatial Join of the data to 10km2 grids
F_L_G31__Max_Depth___Mean_Dissolved_Iron_Bio_oracle_2010	[L_G31_{Max_Depth}]_Mean_Dissolved_Iron_Bio_oracle_2010	Double	TRUE	mmol . m-3		Continuous	Geoscience/Met-ocean	D-G11	2010-2020	Raster to polygon grids per year	Spatial Join of the data to 10km2 grids
F_L_G31__Mean_Depth___Mean_Dissolved_Iron_Bio_oracle_2010	[L_G31_{Mean_Depth}]_Mean_Dissolved_Iron_Bio_oracle_2010	Double	TRUE	mmol . m-3		Continuous	Geoscience/Met-ocean	D-G11	2010-2020	Raster to polygon grids per year	Spatial Join of the data to 10km2 grids
F_L_G31__Min_Depth___Mean_Dissolved_Iron_Bio_oracle_2010	[L_G31_{Min_Depth}]_Mean_Dissolved_Iron_Bio_oracle_2010	Double	TRUE	mmol . m-3		Continuous	Geoscience/Met-ocean	D-G11	2010-2020	Raster to polygon grids per year	Spatial Join of the data to 10km2 grids
F_L_G31__Surface___Mean_Dissolved_Iron_Bio_oracle_2010	[L_G31_{Surface}]_Mean_Dissolved_Iron_Bio_oracle_2010	Double	TRUE	mmol . m-3		Continuous	Geoscience/Met-ocean	D-G11	2010-2020	Raster to polygon grids per year	Spatial Join of the data to 10km2 grids
F_L_G42__Surface___Mean_Diffuse_Attenuation_Bio_oracle_2010	[L_G42_{Surface}]_Mean_Diffuse_Attenuation_Bio_oracle_2010	Double	TRUE	m-1		Continuous	Geoscience/Met-ocean	D-G11	2010-2020	Raster to polygon grids per year	Spatial Join of the data to 10km2 grids
F_L_G49__Surface___Mean_Mixed_Layer_Depth_Bio_oracle_2010	[L_G49_{Surface}]_Mean_Mixed_Layer_Depth_Bio_oracle_2010	Double	TRUE	m		Continuous	Geoscience/Met-ocean	D-G11	2010-2020	Raster to polygon grids per year	Spatial Join of the data to 10km2 grids
F_L_G33__Max_Depth___Mean_Nitrate_Bio_oracle_2010	[L_G33_{Max_Depth}]_Mean_Nitrate_Bio_oracle_2010	Double	TRUE	mmol . m-3		Continuous	Geoscience/Met-ocean	D-G11	2010-2020	Raster to polygon grids per year	Spatial Join of the data to 10km2 grids
F_L_G33__Mean_Depth___Mean_Nitrate_Bio_oracle_2010	[L_G33_{Mean_Depth}]_Mean_Nitrate_Bio_oracle_2010	Double	TRUE	mmol . m-3		Continuous	Geoscience/Met-ocean	D-G11	2010-2020	Raster to polygon grids per year	Spatial Join of the data to 10km2 grids
F_L_G33__Min_Depth___Mean_Nitrate_Bio_oracle_2010	[L_G33_{Min_Depth}]_Mean_Nitrate_Bio_oracle_2010	Double	TRUE	mmol . m-3		Continuous	Geoscience/Met-ocean	D-G11	2010-2020	Raster to polygon grids per year	Spatial Join of the data to 10km2 grids
F_L_G33__Surface___Mean_Nitrate_Bio_oracle_2010	[L_G33_{Surface}]_Mean_Nitrate_Bio_oracle_2010	Double	TRUE	mmol . m-3		Continuous	Geoscience/Met-ocean	D-G11	2010-2020	Raster to polygon grids per year	Spatial Join of the data to 10km2 grids
F_L_G47__Max_Depth___Mean_Dissolved_Mol_Oxygen_Bio_oracle_2010	[L_G47_{Max_Depth}]_Mean_Dissolved_Mol_Oxygen_Bio_oracle_2010	Double	TRUE	mmol . m-3		Continuous	Geoscience/Met-ocean	D-G11	2010-2020	Raster to polygon grids per year	Spatial Join of the data to 10km2 grids
F_L_G47__Mean_Depth___Mean_Dissolved_Mol_Oxygen_Bio_oracle_2010	[L_G47_{Mean_Depth}]_Mean_Dissolved_Mol_Oxygen_Bio_oracle_2010	Double	TRUE	mmol . m-3		Continuous	Geoscience/Met-ocean	D-G11	2010-2020	Raster to polygon grids per year	Spatial Join of the data to 10km2 grids
F_L_G47__Min_Depth___Mean_Dissolved_Mol_Oxygen_Bio_oracle_2010	[L_G47_{Min_Depth}]_Mean_Dissolved_Mol_Oxygen_Bio_oracle_2010	Double	TRUE	mmol . m-3		Continuous	Geoscience/Met-ocean	D-G11	2010-2020	Raster to polygon grids per year	Spatial Join of the data to 10km2 grids
F_L_G47__Surface___Mean_Dissolved_Mol_Oxygen_Bio_oracle_2010	[L_G47_{Surface}]_Mean_Dissolved_Mol_Oxygen_Bio_oracle_2010	Double	TRUE	mmol . m-3		Continuous	Geoscience/Met-ocean	D-G11	2010-2020	Raster to polygon grids per year	Spatial Join of the data to 10km2 grids
F_L_G50__Surface___Mean_Photosynthetically_Av_Radiation_Bio_oracle_2010	[L_G50_{Surface}]_Mean_Photosynthetically_Av_Radiation_Bio_oracle_2010	Double	TRUE	E.m-2.day-1		Continuous	Geoscience/Met-ocean	D-G11	2010-2020	Raster to polygon grids per year	Spatial Join of the data to 10km2 grids
F_L_G46__Surface___Mean_pH_Bio_oracle_2010	[L_G46_{Max_Depth}]_Mean_pH_Bio_oracle_2010	Double	TRUE	-		Continuous	Geoscience/Met-ocean	D-G11	2010-2020	Raster to polygon grids per year	Spatial Join of the data to 10km2 grids
F_L_G46__Surface___Mean_pH_Bio_oracle_2010_2011	[L_G46_{Mean_Depth}]_Mean_pH_Bio_oracle_2010	Double	TRUE	-		Continuous	Geoscience/Met-ocean	D-G11	2010-2020	Raster to polygon grids per year	Spatial Join of the data to 10km2 grids
F_L_G46__Surface___Mean_pH_Bio_oracle_2010_2011_2012	[L_G46_{Min_Depth}]_Mean_pH_Bio_oracle_2010	Double	TRUE	-		Continuous	Geoscience/Met-ocean	D-G11	2010-2020	Raster to polygon grids per year	Spatial Join of the data to 10km2 grids
F_L_G46__Surface___Mean_pH_Bio_oracle_2010_2011_2012_2013	[L_G46_{Surface}]_Mean_pH_Bio_oracle_2010	Double	TRUE	-		Continuous	Geoscience/Met-ocean	D-G11	2010-2020	Raster to polygon grids per year	Spatial Join of the data to 10km2 grids
F_L_G36__Max_Depth___Mean_Primary_Productivity_Bio_oracle_2010	[L_G36_{Max_Depth}]_Mean_Primary_Productivity_Bio_oracle_2010	Double	TRUE	mmol . m-3		Continuous	Geoscience/Met-ocean	D-G11	2010-2020	Raster to polygon grids per year	Spatial Join of the data to 10km2 grids
F_L_G36__Mean_Depth___Mean_Primary_Productivity_Bio_oracle_2010	[L_G36_{Mean_Depth}]_Mean_Primary_Productivity_Bio_oracle_2010	Double	TRUE	mmol . m-3		Continuous	Geoscience/Met-ocean	D-G11	2010-2020	Raster to polygon grids per year	Spatial Join of the data to 10km2 grids
F_L_G36__Min_Depth___Mean_Primary_Productivity_Bio_oracle_2010	[L_G36_{Min_Depth}]_Mean_Primary_Productivity_Bio_oracle_2010	Double	TRUE	mmol . m-3		Continuous	Geoscience/Met-ocean	D-G11	2010-2020	Raster to polygon grids per year	Spatial Join of the data to 10km2 grids
F_L_G36__Surface___Mean_Primary_Productivity_Bio_oracle_2010	[L_G36_{Surface}]_Mean_Primary_Productivity_Bio_oracle_2010	Double	TRUE	mmol . m-3		Continuous	Geoscience/Met-ocean	D-G11	2010-2020	Raster to polygon grids per year	Spatial Join of the data to 10km2 grids
F_L_G34__Max_Depth___Mean_Phosphate_Bio_oracle_2010	[L_G34_{Max_Depth}]_Mean_Phosphate_Bio_oracle_2010	Double	TRUE	mmol . m-3		Continuous	Geoscience/Met-ocean	D-G11	2010-2020	Raster to polygon grids per year	Spatial Join of the data to 10km2 grids
F_L_G34__Mean_Depth___Mean_Phosphate_Bio_oracle_2010	[L_G34_{Mean_Depth}]_Mean_Phosphate_Bio_oracle_2010	Double	TRUE	mmol . m-3		Continuous	Geoscience/Met-ocean	D-G11	2010-2020	Raster to polygon grids per year	Spatial Join of the data to 10km2 grids
F_L_G34__Min_Depth___Mean_Phosphate_Bio_oracle_2010	[L_G34_{Min_Depth}]_Mean_Phosphate_Bio_oracle_2010	Double	TRUE	mmol . m-3		Continuous	Geoscience/Met-ocean	D-G11	2010-2020	Raster to polygon grids per year	Spatial Join of the data to 10km2 grids
F_L_G34__Surface___Mean_Phosphate_Bio_oracle_2010	[L_G34_{Surface}]_Mean_Phosphate_Bio_oracle_2010	Double	TRUE	mmol . m-3		Continuous	Geoscience/Met-ocean	D-G11	2010-2020	Raster to polygon grids per year	Spatial Join of the data to 10km2 grids
F_L_G38__Max_Depth___Mean_Silicate_Bio_oracle_2010	[L_G38_{Max_Depth}]_Mean_Silicate_Bio_oracle_2010	Double	TRUE	mmol . m-3		Continuous	Geoscience/Met-ocean	D-G11	2010-2020	Raster to polygon grids per year	Spatial Join of the data to 10km2 grids
F_L_G38__Mean_Depth___Mean_Silicate_Bio_oracle_2010	[L_G38_{Mean_Depth}]_Mean_Silicate_Bio_oracle_2010	Double	TRUE	mmol . m-3		Continuous	Geoscience/Met-ocean	D-G11	2010-2020	Raster to polygon grids per year	Spatial Join of the data to 10km2 grids
F_L_G38__Min_Depth___Mean_Silicate_Bio_oracle_2010	[L_G38_{Min_Depth}]_Mean_Silicate_Bio_oracle_2010	Double	TRUE	mmol . m-3		Continuous	Geoscience/Met-ocean	D-G11	2010-2020	Raster to polygon grids per year	Spatial Join of the data to 10km2 grids
F_L_G38__Surface___Mean_Silicate_Bio_oracle_2010	[L_G38_{Surface}]_Mean_Silicate_Bio_oracle_2010	Double	TRUE	mmol . m-3		Continuous	Geoscience/Met-ocean	D-G11	2010-2020	Raster to polygon grids per year	Spatial Join of the data to 10km2 grids
F_L_G43__Surface___Mean_Ice_Cover_Bio_oracle_2010	[L_G43_{Surface}]_Mean_Ice_Cover_Bio_oracle_2010	Double	TRUE	Fraction		Continuous	Geoscience/Met-ocean	D-G11	2010-2020	Raster to polygon grids per year	Spatial Join of the data to 10km2 grids
F_L_G44__Surface___Mean_Ice_Thickness_Bio_oracle_2010	[L_G44_{Surface}]_Mean_Ice_Thickness_Bio_oracle_2010	Double	TRUE	m		Continuous	Geoscience/Met-ocean	D-G11	2010-2020	Raster to polygon grids per year	Spatial Join of the data to 10km2 grids
F_L_G37__Max_Depth___Mean_Salinity_Bio_oracle_2010	[L_G37_{Max_Depth}]_Mean_Salinity_Bio_oracle_2010	Double	TRUE	-		Continuous	Geoscience/Met-ocean	D-G11	2010-2020	Raster to polygon grids per year	Spatial Join of the data to 10km2 grids
F_L_G37__Mean_Depth___Mean_Salinity_Bio_oracle_2010	[L_G37_{Mean_Depth}]_Mean_Salinity_Bio_oracle_2010	Double	TRUE	-		Continuous	Geoscience/Met-ocean	D-G11	2010-2020	Raster to polygon grids per year	Spatial Join of the data to 10km2 grids
F_L_G37__Min_Depth___Mean_Salinity_Bio_oracle_2010	[L_G37_{Min_Depth}]_Mean_Salinity_Bio_oracle_2010	Double	TRUE	-		Continuous	Geoscience/Met-ocean	D-G11	2010-2020	Raster to polygon grids per year	Spatial Join of the data to 10km2 grids
F_L_G37__Surface___Mean_Salinity_Bio_oracle_2010	[L_G37_{Surface}]_Mean_Salinity_Bio_oracle_2010	Double	TRUE	-		Continuous	Geoscience/Met-ocean	D-G11	2010-2020	Raster to polygon grids per year	Spatial Join of the data to 10km2 grids
F_L_G51__Max_Depth___Mean_Sea_water_direction_Bio_oracle_2010	[L_G51_{Max_Depth}]_Mean_Sea_water_direction_Bio_oracle_2010	Double	TRUE	degree		Continuous	Geoscience/Met-ocean	D-G11	2010-2020	Raster to polygon grids per year	Spatial Join of the data to 10km2 grids
F_L_G51__Mean_Depth___Mean_Sea_water_direction_Bio_oracle_2010	[L_G51_{Mean_Depth}]_Mean_Sea_water_direction_Bio_oracle_2010	Double	TRUE	degree		Continuous	Geoscience/Met-ocean	D-G11	2010-2020	Raster to polygon grids per year	Spatial Join of the data to 10km2 grids
F_L_G51__Min_Depth___Mean_Sea_water_direction_Bio_oracle_2010	[L_G51_{Min_Depth}]_Mean_Sea_water_direction_Bio_oracle_2010	Double	TRUE	degree		Continuous	Geoscience/Met-ocean	D-G11	2010-2020	Raster to polygon grids per year	Spatial Join of the data to 10km2 grids
F_L_G51__Surface___Mean_Sea_water_direction_Bio_oracle_2010	[L_G51_{Surface}]_Mean_Sea_water_direction_Bio_oracle_2010	Double	TRUE	degree		Continuous	Geoscience/Met-ocean	D-G11	2010-2020	Raster to polygon grids per year	Spatial Join of the data to 10km2 grids
F_L_G30__Max_Depth___Mean_Sea_water_velocity_Bio_oracle_2010	[L_G30_{Max_Depth}]_Mean_Sea_water_velocity_Bio_oracle_2010	Double	TRUE	m.s-1		Continuous	Geoscience/Met-ocean	D-G11	2010-2020	Raster to polygon grids per year	Spatial Join of the data to 10km2 grids
F_L_G30__Mean_Depth___Mean_Sea_water__Velocity_Bio_oracle_2010	[L_G30_{Mean_Depth}]_Mean_Sea_water__Velocity_Bio_oracle_2010	Double	TRUE	m.s-1		Continuous	Geoscience/Met-ocean	D-G11	2010-2020	Raster to polygon grids per year	Spatial Join of the data to 10km2 grids
F_L_G30__Min_Depth___Mean_Sea_water__Velocity_Bio_oracle_2010	[L_G30_{Min_Depth}]_Mean_Sea_water__Velocity_Bio_oracle_2010	Double	TRUE	m.s-1		Continuous	Geoscience/Met-ocean	D-G11	2010-2020	Raster to polygon grids per year	Spatial Join of the data to 10km2 grids
F_L_G30__Surface___Mean_Sea_water__Velocity_Bio_oracle_2010	[L_G30_{Surface}]_Mean_Sea_water__Velocity_Bio_oracle_2010	Double	TRUE	m.s-1		Continuous	Geoscience/Met-ocean	D-G11	2010-2020	Raster to polygon grids per year	Spatial Join of the data to 10km2 grids
F_L_G48__Surface___Mean_Air_Temperature_Bio_oracle_2010	[L_G48_{Surface}]_Mean_Air_Temperature_Bio_oracle_2010	Double	TRUE	ºC		Continuous	Geoscience/Met-ocean	D-G11	2010-2020	Raster to polygon grids per year	Spatial Join of the data to 10km2 grids
F_L_G39__Max_Depth___Mean_OceanTemperature_Bio_oracle_2010	[L_G39_{Max_Depth}]_Mean_OceanTemperature_Bio_oracle_2010	Double	TRUE	ºC		Continuous	Geoscience/Met-ocean	D-G11	2010-2020	Raster to polygon grids per year	Spatial Join of the data to 10km2 grids
F_L_G39__Mean_Depth___Mean_OceanTemperature_Bio_oracle_2010	[L_G39_{Mean_Depth}]_Mean_OceanTemperature_Bio_oracle_2010	Double	TRUE	ºC		Continuous	Geoscience/Met-ocean	D-G11	2010-2020	Raster to polygon grids per year	Spatial Join of the data to 10km2 grids
F_L_G39__Min_Depth___Mean_OceanTemperature_Bio_oracle_2010	[L_G39_{Min_Depth}]_Mean_OceanTemperature_Bio_oracle_2010	Double	TRUE	ºC		Continuous	Geoscience/Met-ocean	D-G11	2010-2020	Raster to polygon grids per year	Spatial Join of the data to 10km2 grids
F_L_G39__Surface___Mean_OceanTemperature_Bio_oracle_2010	[L_G39_{Surface}]_Mean_OceanTemperature_Bio_oracle_2010	Double	TRUE	ºC		Continuous	Geoscience/Met-ocean	D-G11	2010-2020	Raster to polygon grids per year	Spatial Join of the data to 10km2 grids
F_L_G29__Max_Depth___Min_Chlorophyll_Bio_oracle_2010	[L_G29_{Max_Depth}]_Min_Chlorophyll_Bio_oracle_2010	Double	TRUE	mmol . m-3		Continuous	Geoscience/Met-ocean	D-G11	2010-2020	Raster to polygon grids per year	Spatial Join of the data to 10km2 grids
F_L_G29__Mean_Depth___Min_Chlorophyll_Bio_oracle_2010	[L_G29_{Mean_Depth}]_Min_Chlorophyll_Bio_oracle_2010	Double	TRUE	mmol . m-3		Continuous	Geoscience/Met-ocean	D-G11	2010-2020	Raster to polygon grids per year	Spatial Join of the data to 10km2 grids
F_L_G29__Min_Depth___Min_Chlorophyll_Bio_oracle_2010	[L_G29_{Min_Depth}]_Min_Chlorophyll_Bio_oracle_2010	Double	TRUE	mmol . m-3		Continuous	Geoscience/Met-ocean	D-G11	2010-2020	Raster to polygon grids per year	Spatial Join of the data to 10km2 grids
F_L_G29__Surface___Min_Chlorophyll_Bio_oracle_2010	[L_G29_{Surface}]_Min_Chlorophyll_Bio_oracle_2010	Double	TRUE	mmol . m-3		Continuous	Geoscience/Met-ocean	D-G11	2010-2020	Raster to polygon grids per year	Spatial Join of the data to 10km2 grids
F_L_G41__Surface___Min_Cloud_cover_Bio_oracle_2010	[L_G41_{Surface}]_Min_Cloud_cover_Bio_oracle_2010	Double	TRUE	%		Continuous	Geoscience/Met-ocean	D-G11	2010-2020	Raster to polygon grids per year	Spatial Join of the data to 10km2 grids
F_L_G31__Max_Depth___Min_Dissolved_Iron_Bio_oracle_2010	[L_G31_{Max_Depth}]_Min_Dissolved_Iron_Bio_oracle_2010	Double	TRUE	mmol . m-3		Continuous	Geoscience/Met-ocean	D-G11	2010-2020	Raster to polygon grids per year	Spatial Join of the data to 10km2 grids
F_L_G31__Mean_Depth___Min_Dissolved_Iron_Bio_oracle_2010	[L_G31_{Mean_Depth}]_Min_Dissolved_Iron_Bio_oracle_2010	Double	TRUE	mmol . m-3		Continuous	Geoscience/Met-ocean	D-G11	2010-2020	Raster to polygon grids per year	Spatial Join of the data to 10km2 grids
F_L_G31__Min_Depth___Min_Dissolved_Iron_Bio_oracle_2010	[L_G31_{Min_Depth}]_Min_Dissolved_Iron_Bio_oracle_2010	Double	TRUE	mmol . m-3		Continuous	Geoscience/Met-ocean	D-G11	2010-2020	Raster to polygon grids per year	Spatial Join of the data to 10km2 grids
F_L_G31__Surface___Min_Dissolved_Iron_Bio_oracle_2010	[L_G31_{Surface}]_Min_Dissolved_Iron_Bio_oracle_2010	Double	TRUE	mmol . m-3		Continuous	Geoscience/Met-ocean	D-G11	2010-2020	Raster to polygon grids per year	Spatial Join of the data to 10km2 grids
F_L_G42__Surface___Min_Diffuse_Attenuation_Bio_oracle_2010	[L_G42_{Surface}]_Min_Diffuse_Attenuation_Bio_oracle_2010	Double	TRUE	m-1		Continuous	Geoscience/Met-ocean	D-G11	2010-2020	Raster to polygon grids per year	Spatial Join of the data to 10km2 grids
F_L_G49__Surface___Min_Mixed_Layer_Depth_Bio_oracle_2010	[L_G49_{Surface}]_Min_Mixed_Layer_Depth_Bio_oracle_2010	Double	TRUE	m		Continuous	Geoscience/Met-ocean	D-G11	2010-2020	Raster to polygon grids per year	Spatial Join of the data to 10km2 grids
F_L_G33__Max_Depth___Min_Nitrate_Bio_oracle_2010	[L_G33_{Max_Depth}]_Min_Nitrate_Bio_oracle_2010	Double	TRUE	mmol . m-3		Continuous	Geoscience/Met-ocean	D-G11	2010-2020	Raster to polygon grids per year	Spatial Join of the data to 10km2 grids
F_L_G33__Mean_Depth___Min_Nitrate_Bio_oracle_2010	[L_G33_{Mean_Depth}]_Min_Nitrate_Bio_oracle_2010	Double	TRUE	mmol . m-3		Continuous	Geoscience/Met-ocean	D-G11	2010-2020	Raster to polygon grids per year	Spatial Join of the data to 10km2 grids
F_L_G33__Min_Depth___Min_Nitrate_Bio_oracle_2010	[L_G33_{Min_Depth}]_Min_Nitrate_Bio_oracle_2010	Double	TRUE	mmol . m-3		Continuous	Geoscience/Met-ocean	D-G11	2010-2020	Raster to polygon grids per year	Spatial Join of the data to 10km2 grids
F_L_G33__Surface___Min_Nitrate_Bio_oracle_2010	[L_G33_{Surface}]_Min_Nitrate_Bio_oracle_2010	Double	TRUE	mmol . m-3		Continuous	Geoscience/Met-ocean	D-G11	2010-2020	Raster to polygon grids per year	Spatial Join of the data to 10km2 grids
F_L_G47__Max_Depth___Min_Dissolved_Mol_Oxygen_Bio_oracle_2010	[L_G47_{Max_Depth}]_Min_Dissolved_Mol_Oxygen_Bio_oracle_2010	Double	TRUE	mmol . m-3		Continuous	Geoscience/Met-ocean	D-G11	2010-2020	Raster to polygon grids per year	Spatial Join of the data to 10km2 grids
F_L_G47__Mean_Depth___Min_Dissolved_Mol_Oxygen_Bio_oracle_2010	[L_G47_{Mean_Depth}]_Min_Dissolved_Mol_Oxygen_Bio_oracle_2010	Double	TRUE	mmol . m-3		Continuous	Geoscience/Met-ocean	D-G11	2010-2020	Raster to polygon grids per year	Spatial Join of the data to 10km2 grids
F_L_G47__Min_Depth___Min_Dissolved_Mol_Oxygen_Bio_oracle_2010	[L_G47_{Min_Depth}]_Min_Dissolved_Mol_Oxygen_Bio_oracle_2010	Double	TRUE	mmol . m-3		Continuous	Geoscience/Met-ocean	D-G11	2010-2020	Raster to polygon grids per year	Spatial Join of the data to 10km2 grids
F_L_G47__Surface___Min_Dissolved_Mol_Oxygen_Bio_oracle_2010	[L_G47_{Surface}]_Min_Dissolved_Mol_Oxygen_Bio_oracle_2010	Double	TRUE	mmol . m-3		Continuous	Geoscience/Met-ocean	D-G11	2010-2020	Raster to polygon grids per year	Spatial Join of the data to 10km2 grids
F_L_G50__Surface___Min_Photosynthetically_Av_Radiation_Bio_oracle_2010	[L_G50_{Surface}]_Min_Photosynthetically_Av_Radiation_Bio_oracle_2010	Double	TRUE	E.m-2.day-1		Continuous	Geoscience/Met-ocean	D-G11	2010-2020	Raster to polygon grids per year	Spatial Join of the data to 10km2 grids
F_L_G46__Surface___Min_pH_Bio_oracle_2010	[L_G46_{Max_Depth}]_Min_pH_Bio_oracle_2010	Double	TRUE	-		Continuous	Geoscience/Met-ocean	D-G11	2010-2020	Raster to polygon grids per year	Spatial Join of the data to 10km2 grids
F_L_G46__Surface___Min_pH_Bio_oracle_2010_2011	[L_G46_{Mean_Depth}]_Min_pH_Bio_oracle_2010	Double	TRUE	-		Continuous	Geoscience/Met-ocean	D-G11	2010-2020	Raster to polygon grids per year	Spatial Join of the data to 10km2 grids
F_L_G46__Surface___Min_pH_Bio_oracle_2010_2011_2012	[L_G46_{Min_Depth}]_Min_pH_Bio_oracle_2010	Double	TRUE	-		Continuous	Geoscience/Met-ocean	D-G11	2010-2020	Raster to polygon grids per year	Spatial Join of the data to 10km2 grids
F_L_G46__Surface___Min_pH_Bio_oracle_2010_2011_2012_2013	[L_G46_{Surface}]_Min_pH_Bio_oracle_2010	Double	TRUE	-		Continuous	Geoscience/Met-ocean	D-G11	2010-2020	Raster to polygon grids per year	Spatial Join of the data to 10km2 grids
F_L_G36__Max_Depth___Min_Primary_Productivity_Bio_oracle_2010	[L_G36_{Max_Depth}]_Min_Primary_Productivity_Bio_oracle_2010	Double	TRUE	mmol . m-3		Continuous	Geoscience/Met-ocean	D-G11	2010-2020	Raster to polygon grids per year	Spatial Join of the data to 10km2 grids
F_L_G36__Mean_Depth___Min_Primary_Productivity_Bio_oracle_2010	[L_G36_{Mean_Depth}]_Min_Primary_Productivity_Bio_oracle_2010	Double	TRUE	mmol . m-3		Continuous	Geoscience/Met-ocean	D-G11	2010-2020	Raster to polygon grids per year	Spatial Join of the data to 10km2 grids
F_L_G36__Min_Depth___Min_Primary_Productivity_Bio_oracle_2010	[L_G36_{Min_Depth}]_Min_Primary_Productivity_Bio_oracle_2010	Double	TRUE	mmol . m-3		Continuous	Geoscience/Met-ocean	D-G11	2010-2020	Raster to polygon grids per year	Spatial Join of the data to 10km2 grids
F_L_G36__Surface___Min_Primary_Productivity_Bio_oracle_2010	[L_G36_{Surface}]_Min_Primary_Productivity_Bio_oracle_2010	Double	TRUE	mmol . m-3		Continuous	Geoscience/Met-ocean	D-G11	2010-2020	Raster to polygon grids per year	Spatial Join of the data to 10km2 grids
F_L_G34__Max_Depth___Min_Phosphate_Bio_oracle_2010	[L_G34_{Max_Depth}]_Min_Phosphate_Bio_oracle_2010	Double	TRUE	mmol . m-3		Continuous	Geoscience/Met-ocean	D-G11	2010-2020	Raster to polygon grids per year	Spatial Join of the data to 10km2 grids
F_L_G34__Mean_Depth___Min_Phosphate_Bio_oracle_2010	[L_G34_{Mean_Depth}]_Min_Phosphate_Bio_oracle_2010	Double	TRUE	mmol . m-3		Continuous	Geoscience/Met-ocean	D-G11	2010-2020	Raster to polygon grids per year	Spatial Join of the data to 10km2 grids
F_L_G34__Min_Depth___Min_Phosphate_Bio_oracle_2010	[L_G34_{Min_Depth}]_Min_Phosphate_Bio_oracle_2010	Double	TRUE	mmol . m-3		Continuous	Geoscience/Met-ocean	D-G11	2010-2020	Raster to polygon grids per year	Spatial Join of the data to 10km2 grids
F_L_G34__Surface___Min_Phosphate_Bio_oracle_2010	[L_G34_{Surface}]_Min_Phosphate_Bio_oracle_2010	Double	TRUE	mmol . m-3		Continuous	Geoscience/Met-ocean	D-G11	2010-2020	Raster to polygon grids per year	Spatial Join of the data to 10km2 grids
F_L_G38__Max_Depth___Min_Silicate_Bio_oracle_2010	[L_G38_{Max_Depth}]_Min_Silicate_Bio_oracle_2010	Double	TRUE	mmol . m-3		Continuous	Geoscience/Met-ocean	D-G11	2010-2020	Raster to polygon grids per year	Spatial Join of the data to 10km2 grids
F_L_G38__Mean_Depth___Min_Silicate_Bio_oracle_2010	[L_G38_{Mean_Depth}]_Min_Silicate_Bio_oracle_2010	Double	TRUE	mmol . m-3		Continuous	Geoscience/Met-ocean	D-G11	2010-2020	Raster to polygon grids per year	Spatial Join of the data to 10km2 grids
F_L_G38__Min_Depth___Min_Silicate_Bio_oracle_2010	[L_G38_{Min_Depth}]_Min_Silicate_Bio_oracle_2010	Double	TRUE	mmol . m-3		Continuous	Geoscience/Met-ocean	D-G11	2010-2020	Raster to polygon grids per year	Spatial Join of the data to 10km2 grids
F_L_G38__Surface___Min_Silicate_Bio_oracle_2010	[L_G38_{Surface}]_Min_Silicate_Bio_oracle_2010	Double	TRUE	mmol . m-3		Continuous	Geoscience/Met-ocean	D-G11	2010-2020	Raster to polygon grids per year	Spatial Join of the data to 10km2 grids
F_L_G43__Surface___Min_Ice_Cover_Bio_oracle_2010	[L_G43_{Surface}]_Min_Ice_Cover_Bio_oracle_2010	Double	TRUE	%		Continuous	Geoscience/Met-ocean	D-G11	2010-2020	Raster to polygon grids per year	Spatial Join of the data to 10km2 grids
F_L_G44__Surface___Min_Ice_Thickness_Bio_oracle_2010	[L_G44_{Surface}]_Min_Ice_Thickness_Bio_oracle_2010	Double	TRUE	m		Continuous	Geoscience/Met-ocean	D-G11	2010-2020	Raster to polygon grids per year	Spatial Join of the data to 10km2 grids
F_L_G37__Max_Depth___Min_Salinity_Bio_oracle_2010	[L_G37_{Max_Depth}]_Min_Salinity_Bio_oracle_2010	Double	TRUE	-		Continuous	Geoscience/Met-ocean	D-G11	2010-2020	Raster to polygon grids per year	Spatial Join of the data to 10km2 grids
F_L_G37__Mean_Depth___Min_Salinity_Bio_oracle_2010	[L_G37_{Mean_Depth}]_Min_Salinity_Bio_oracle_2010	Double	TRUE	-		Continuous	Geoscience/Met-ocean	D-G11	2010-2020	Raster to polygon grids per year	Spatial Join of the data to 10km2 grids
F_L_G37__Min_Depth___Min_Salinity_Bio_oracle_2010	[L_G37_{Min_Depth}]_Min_Salinity_Bio_oracle_2010	Double	TRUE	-		Continuous	Geoscience/Met-ocean	D-G11	2010-2020	Raster to polygon grids per year	Spatial Join of the data to 10km2 grids
F_L_G37__Surface___Min_Salinity_Bio_oracle_2010	[L_G37_{Surface}]_Min_Salinity_Bio_oracle_2010	Double	TRUE	-		Continuous	Geoscience/Met-ocean	D-G11	2010-2020	Raster to polygon grids per year	Spatial Join of the data to 10km2 grids
F_L_G51__Max_Depth___Min_Sea_water_direction_Bio_oracle_2010	[L_G51_{Max_Depth}]_Min_Sea_water_direction_Bio_oracle_2010	Double	TRUE	degree		Continuous	Geoscience/Met-ocean	D-G11	2010-2020	Raster to polygon grids per year	Spatial Join of the data to 10km2 grids
F_L_G51__Mean_Depth___Min_Sea_water_direction_Bio_oracle_2010	[L_G51_{Mean_Depth}]_Min_Sea_water_direction_Bio_oracle_2010	Double	TRUE	degree		Continuous	Geoscience/Met-ocean	D-G11	2010-2020	Raster to polygon grids per year	Spatial Join of the data to 10km2 grids
F_L_G51__Min_Depth___Min_Sea_water_direction_Bio_oracle_2010	[L_G51_{Min_Depth}]_Min_Sea_water_direction_Bio_oracle_2010	Double	TRUE	degree		Continuous	Geoscience/Met-ocean	D-G11	2010-2020	Raster to polygon grids per year	Spatial Join of the data to 10km2 grids
F_L_G51__Surface___Min_Sea_water_direction_Bio_oracle_2010	[L_G51_{Surface}]_Min_Sea_water_direction_Bio_oracle_2010	Double	TRUE	degree		Continuous	Geoscience/Met-ocean	D-G11	2010-2020	Raster to polygon grids per year	Spatial Join of the data to 10km2 grids
F_L_G30__Max_Depth___Min_Sea_water_velocity_Bio_oracle_2010	[L_G30_{Max_Depth}]_Min_Sea_water_velocity_Bio_oracle_2010	Double	TRUE	m.s-1		Continuous	Geoscience/Met-ocean	D-G11	2010-2020	Raster to polygon grids per year	Spatial Join of the data to 10km2 grids
F_L_G30__Mean_Depth___Min_Sea_water__Velocity_Bio_oracle_2010	[L_G30_{Mean_Depth}]_Min_Sea_water__Velocity_Bio_oracle_2010	Double	TRUE	m.s-1		Continuous	Geoscience/Met-ocean	D-G11	2010-2020	Raster to polygon grids per year	Spatial Join of the data to 10km2 grids
F_L_G30__Min_Depth___Min_Sea_water__Velocity_Bio_oracle_2010	[L_G30_{Min_Depth}]_Min_Sea_water__Velocity_Bio_oracle_2010	Double	TRUE	m.s-1		Continuous	Geoscience/Met-ocean	D-G11	2010-2020	Raster to polygon grids per year	Spatial Join of the data to 10km2 grids
F_L_G30__Surface___Min_Sea_water__Velocity_Bio_oracle_2010	[L_G30_{Surface}]_Min_Sea_water__Velocity_Bio_oracle_2010	Double	TRUE	m.s-1		Continuous	Geoscience/Met-ocean	D-G11	2010-2020	Raster to polygon grids per year	Spatial Join of the data to 10km2 grids
F_L_G48__Surface___Min_Air_Temperature_Bio_oracle_2010	[L_G48_{Surface}]_Min_Air_Temperature_Bio_oracle_2010	Double	TRUE	ºC		Continuous	Geoscience/Met-ocean	D-G11	2010-2020	Raster to polygon grids per year	Spatial Join of the data to 10km2 grids
F_L_G39__Max_Depth___Min_OceanTemperature_Bio_oracle_2010	[L_G39_{Max_Depth}]_Min_OceanTemperature_Bio_oracle_2010	Double	TRUE	ºC		Continuous	Geoscience/Met-ocean	D-G11	2010-2020	Raster to polygon grids per year	Spatial Join of the data to 10km2 grids
F_L_G39__Mean_Depth___Min_OceanTemperature_Bio_oracle_2010	[L_G39_{Mean_Depth}]_Min_OceanTemperature_Bio_oracle_2010	Double	TRUE	ºC		Continuous	Geoscience/Met-ocean	D-G11	2010-2020	Raster to polygon grids per year	Spatial Join of the data to 10km2 grids
F_L_G39__Min_Depth___Min_OceanTemperature_Bio_oracle_2010	[L_G39_{Min_Depth}]_Min_OceanTemperature_Bio_oracle_2010	Double	TRUE	ºC		Continuous	Geoscience/Met-ocean	D-G11	2010-2020	Raster to polygon grids per year	Spatial Join of the data to 10km2 grids
F_L_G39__Surface___Min_OceanTemperature_Bio_oracle_2010	[L_G39_{Surface}]_Min_OceanTemperature_Bio_oracle_2010	Double	TRUE	ºC		Continuous	Geoscience/Met-ocean	D-G11	2010-2020	Raster to polygon grids per year	Spatial Join of the data to 10km2 grids
F_L_G29__Max_Depth___Range_Chlorophyll_Bio_oracle_2010	[L_G29_{Max_Depth}]_Range_Chlorophyll_Bio_oracle_2010	Double	TRUE	mmol . m-3		Continuous	Geoscience/Met-ocean	D-G11	2010-2020	Raster to polygon grids per year	Spatial Join of the data to 10km2 grids
F_L_G29__Mean_Depth___Range_Chlorophyll_Bio_oracle_2010	[L_G29_{Mean_Depth}]_Range_Chlorophyll_Bio_oracle_2010	Double	TRUE	mmol . m-3		Continuous	Geoscience/Met-ocean	D-G11	2010-2020	Raster to polygon grids per year	Spatial Join of the data to 10km2 grids
F_L_G29__Min_Depth___Range_Chlorophyll_Bio_oracle_2010	[L_G29_{Min_Depth}]_Range_Chlorophyll_Bio_oracle_2010	Double	TRUE	mmol . m-3		Continuous	Geoscience/Met-ocean	D-G11	2010-2020	Raster to polygon grids per year	Spatial Join of the data to 10km2 grids
F_L_G29__Surface___Range_Chlorophyll_Bio_oracle_2010	[L_G29_{Surface}]_Range_Chlorophyll_Bio_oracle_2010	Double	TRUE	mmol . m-3		Continuous	Geoscience/Met-ocean	D-G11	2010-2020	Raster to polygon grids per year	Spatial Join of the data to 10km2 grids
F_L_G41__Surface___Range_Cloud_cover_Bio_oracle_2010	[L_G41_{Surface}]_Range_Cloud_cover_Bio_oracle_2010	Double	TRUE	%		Continuous	Geoscience/Met-ocean	D-G11	2010-2020	Raster to polygon grids per year	Spatial Join of the data to 10km2 grids
F_L_G31__Max_Depth___Range_Dissolved_Iron_Bio_oracle_2010	[L_G31_{Max_Depth}]_Range_Dissolved_Iron_Bio_oracle_2010	Double	TRUE	mmol . m-3		Continuous	Geoscience/Met-ocean	D-G11	2010-2020	Raster to polygon grids per year	Spatial Join of the data to 10km2 grids
F_L_G31__Mean_Depth___Range_Dissolved_Iron_Bio_oracle_2010	[L_G31_{Mean_Depth}]_Range_Dissolved_Iron_Bio_oracle_2010	Double	TRUE	mmol . m-3		Continuous	Geoscience/Met-ocean	D-G11	2010-2020	Raster to polygon grids per year	Spatial Join of the data to 10km2 grids
F_L_G31__Min_Depth___Range_Dissolved_Iron_Bio_oracle_2010	[L_G31_{Min_Depth}]_Range_Dissolved_Iron_Bio_oracle_2010	Double	TRUE	mmol . m-3		Continuous	Geoscience/Met-ocean	D-G11	2010-2020	Raster to polygon grids per year	Spatial Join of the data to 10km2 grids
F_L_G31__Surface___Range_Dissolved_Iron_Bio_oracle_2010	[L_G31_{Surface}]_Range_Dissolved_Iron_Bio_oracle_2010	Double	TRUE	mmol . m-3		Continuous	Geoscience/Met-ocean	D-G11	2010-2020	Raster to polygon grids per year	Spatial Join of the data to 10km2 grids
F_L_G42__Surface___Range_Diffuse_Attenuation_Bio_oracle_2010	[L_G42_{Surface}]_Range_Diffuse_Attenuation_Bio_oracle_2010	Double	TRUE	m-1		Continuous	Geoscience/Met-ocean	D-G11	2010-2020	Raster to polygon grids per year	Spatial Join of the data to 10km2 grids
F_L_G49__Surface___Range_Mixed_Layer_Depth_Bio_oracle_2010	[L_G49_{Surface}]_Range_Mixed_Layer_Depth_Bio_oracle_2010	Double	TRUE	m		Continuous	Geoscience/Met-ocean	D-G11	2010-2020	Raster to polygon grids per year	Spatial Join of the data to 10km2 grids
F_L_G33__Max_Depth___Range_Nitrate_Bio_oracle_2010	[L_G33_{Max_Depth}]_Range_Nitrate_Bio_oracle_2010	Double	TRUE	mmol . m-3		Continuous	Geoscience/Met-ocean	D-G11	2010-2020	Raster to polygon grids per year	Spatial Join of the data to 10km2 grids
F_L_G33__Mean_Depth___Range_Nitrate_Bio_oracle_2010	[L_G33_{Mean_Depth}]_Range_Nitrate_Bio_oracle_2010	Double	TRUE	mmol . m-3		Continuous	Geoscience/Met-ocean	D-G11	2010-2020	Raster to polygon grids per year	Spatial Join of the data to 10km2 grids
F_L_G33__Min_Depth___Range_Nitrate_Bio_oracle_2010	[L_G33_{Min_Depth}]_Range_Nitrate_Bio_oracle_2010	Double	TRUE	mmol . m-3		Continuous	Geoscience/Met-ocean	D-G11	2010-2020	Raster to polygon grids per year	Spatial Join of the data to 10km2 grids
F_L_G33__Surface___Range_Nitrate_Bio_oracle_2010	[L_G33_{Surface}]_Range_Nitrate_Bio_oracle_2010	Double	TRUE	mmol . m-3		Continuous	Geoscience/Met-ocean	D-G11	2010-2020	Raster to polygon grids per year	Spatial Join of the data to 10km2 grids
F_L_G47__Max_Depth___Range_Dissolved_Mol_Oxygen_Bio_oracle_2010	[L_G47_{Max_Depth}]_Range_Dissolved_Mol_Oxygen_Bio_oracle_2010	Double	TRUE	mmol . m-3		Continuous	Geoscience/Met-ocean	D-G11	2010-2020	Raster to polygon grids per year	Spatial Join of the data to 10km2 grids
F_L_G47__Mean_Depth___Range_Dissolved_Mol_Oxygen_Bio_oracle_2010	[L_G47_{Mean_Depth}]_Range_Dissolved_Mol_Oxygen_Bio_oracle_2010	Double	TRUE	mmol . m-3		Continuous	Geoscience/Met-ocean	D-G11	2010-2020	Raster to polygon grids per year	Spatial Join of the data to 10km2 grids
F_L_G47__Min_Depth___Range_Dissolved_Mol_Oxygen_Bio_oracle_2010	[L_G47_{Min_Depth}]_Range_Dissolved_Mol_Oxygen_Bio_oracle_2010	Double	TRUE	mmol . m-3		Continuous	Geoscience/Met-ocean	D-G11	2010-2020	Raster to polygon grids per year	Spatial Join of the data to 10km2 grids
F_L_G47__Surface___Range_Dissolved_Mol_Oxygen_Bio_oracle_2010	[L_G47_{Surface}]_Range_Dissolved_Mol_Oxygen_Bio_oracle_2010	Double	TRUE	mmol . m-3		Continuous	Geoscience/Met-ocean	D-G11	2010-2020	Raster to polygon grids per year	Spatial Join of the data to 10km2 grids
F_L_G50__Surface___Range_Photosynthetically_Av_Radiation_Bio_oracle_2010	[L_G50_{Surface}]_Range_Photosynthetically_Av_Radiation_Bio_oracle_2010	Double	TRUE	E.m-2.day-1		Continuous	Geoscience/Met-ocean	D-G11	2010-2020	Raster to polygon grids per year	Spatial Join of the data to 10km2 grids
F_L_G46__Surface___Range_pH_Bio_oracle_2010	[L_G46_{Max_Depth}]_Range_pH_Bio_oracle_2010	Double	TRUE	-		Continuous	Geoscience/Met-ocean	D-G11	2010-2020	Raster to polygon grids per year	Spatial Join of the data to 10km2 grids
F_L_G46__Surface___Range_pH_Bio_oracle_2010_2011	[L_G46_{Mean_Depth}]_Range_pH_Bio_oracle_2010	Double	TRUE	-		Continuous	Geoscience/Met-ocean	D-G11	2010-2020	Raster to polygon grids per year	Spatial Join of the data to 10km2 grids
F_L_G46__Surface___Range_pH_Bio_oracle_2010_2011_2012	[L_G46_{Min_Depth}]_Range_pH_Bio_oracle_2010	Double	TRUE	-		Continuous	Geoscience/Met-ocean	D-G11	2010-2020	Raster to polygon grids per year	Spatial Join of the data to 10km2 grids
F_L_G46__Surface___Range_pH_Bio_oracle_2010_2011_2012_2013	[L_G46_{Surface}]_Range_pH_Bio_oracle_2010	Double	TRUE	-		Continuous	Geoscience/Met-ocean	D-G11	2010-2020	Raster to polygon grids per year	Spatial Join of the data to 10km2 grids
F_L_G36__Max_Depth___Range_Primary_Productivity_Bio_oracle_2010	[L_G36_{Max_Depth}]_Range_Primary_Productivity_Bio_oracle_2010	Double	TRUE	mmol . m-3		Continuous	Geoscience/Met-ocean	D-G11	2010-2020	Raster to polygon grids per year	Spatial Join of the data to 10km2 grids
F_L_G36__Mean_Depth___Range_Primary_Productivity_Bio_oracle_2010	[L_G36_{Mean_Depth}]_Range_Primary_Productivity_Bio_oracle_2010	Double	TRUE	mmol . m-3		Continuous	Geoscience/Met-ocean	D-G11	2010-2020	Raster to polygon grids per year	Spatial Join of the data to 10km2 grids
F_L_G36__Min_Depth___Range_Primary_Productivity_Bio_oracle_2010	[L_G36_{Min_Depth}]_Range_Primary_Productivity_Bio_oracle_2010	Double	TRUE	mmol . m-3		Continuous	Geoscience/Met-ocean	D-G11	2010-2020	Raster to polygon grids per year	Spatial Join of the data to 10km2 grids
F_L_G36__Surface___Range_Primary_Productivity_Bio_oracle_2010	[L_G36_{Surface}]_Range_Primary_Productivity_Bio_oracle_2010	Double	TRUE	mmol . m-3		Continuous	Geoscience/Met-ocean	D-G11	2010-2020	Raster to polygon grids per year	Spatial Join of the data to 10km2 grids
F_L_G34__Max_Depth___Range_Phosphate_Bio_oracle_2010	[L_G34_{Max_Depth}]_Range_Phosphate_Bio_oracle_2010	Double	TRUE	mmol . m-3		Continuous	Geoscience/Met-ocean	D-G11	2010-2020	Raster to polygon grids per year	Spatial Join of the data to 10km2 grids
F_L_G34__Mean_Depth___Range_Phosphate_Bio_oracle_2010	[L_G34_{Mean_Depth}]_Range_Phosphate_Bio_oracle_2010	Double	TRUE	mmol . m-3		Continuous	Geoscience/Met-ocean	D-G11	2010-2020	Raster to polygon grids per year	Spatial Join of the data to 10km2 grids
F_L_G34__Min_Depth___Range_Phosphate_Bio_oracle_2010	[L_G34_{Min_Depth}]_Range_Phosphate_Bio_oracle_2010	Double	TRUE	mmol . m-3		Continuous	Geoscience/Met-ocean	D-G11	2010-2020	Raster to polygon grids per year	Spatial Join of the data to 10km2 grids
F_L_G34__Surface___Range_Phosphate_Bio_oracle_2010	[L_G34_{Surface}]_Range_Phosphate_Bio_oracle_2010	Double	TRUE	mmol . m-3		Continuous	Geoscience/Met-ocean	D-G11	2010-2020	Raster to polygon grids per year	Spatial Join of the data to 10km2 grids
F_L_G38__Max_Depth___Range_Silicate_Bio_oracle_2010	[L_G38_{Max_Depth}]_Range_Silicate_Bio_oracle_2010	Double	TRUE	mmol . m-3		Continuous	Geoscience/Met-ocean	D-G11	2010-2020	Raster to polygon grids per year	Spatial Join of the data to 10km2 grids
F_L_G38__Mean_Depth___Range_Silicate_Bio_oracle_2010	[L_G38_{Mean_Depth}]_Range_Silicate_Bio_oracle_2010	Double	TRUE	mmol . m-3		Continuous	Geoscience/Met-ocean	D-G11	2010-2020	Raster to polygon grids per year	Spatial Join of the data to 10km2 grids
F_L_G38__Min_Depth___Range_Silicate_Bio_oracle_2010	[L_G38_{Min_Depth}]_Range_Silicate_Bio_oracle_2010	Double	TRUE	mmol . m-3		Continuous	Geoscience/Met-ocean	D-G11	2010-2020	Raster to polygon grids per year	Spatial Join of the data to 10km2 grids
F_L_G38__Surface___Range_Silicate_Bio_oracle_2010	[L_G38_{Surface}]_Range_Silicate_Bio_oracle_2010	Double	TRUE	mmol . m-3		Continuous	Geoscience/Met-ocean	D-G11	2010-2020	Raster to polygon grids per year	Spatial Join of the data to 10km2 grids
F_L_G43__Surface___Range_Ice_Cover_Bio_oracle_2010	[L_G43_{Surface}]_Range_Ice_Cover_Bio_oracle_2010	Double	TRUE	%		Continuous	Geoscience/Met-ocean	D-G11	2010-2020	Raster to polygon grids per year	Spatial Join of the data to 10km2 grids
F_L_G44__Surface___Range_Ice_Thickness_Bio_oracle_2010	[L_G44_{Surface}]_Range_Ice_Thickness_Bio_oracle_2010	Double	TRUE	m		Continuous	Geoscience/Met-ocean	D-G11	2010-2020	Raster to polygon grids per year	Spatial Join of the data to 10km2 grids
F_L_G37__Max_Depth___Range_Salinity_Bio_oracle_2010	[L_G37_{Max_Depth}]_Range_Salinity_Bio_oracle_2010	Double	TRUE	-		Continuous	Geoscience/Met-ocean	D-G11	2010-2020	Raster to polygon grids per year	Spatial Join of the data to 10km2 grids
F_L_G37__Mean_Depth___Range_Salinity_Bio_oracle_2010	[L_G37_{Mean_Depth}]_Range_Salinity_Bio_oracle_2010	Double	TRUE	-		Continuous	Geoscience/Met-ocean	D-G11	2010-2020	Raster to polygon grids per year	Spatial Join of the data to 10km2 grids
F_L_G37__Min_Depth___Range_Salinity_Bio_oracle_2010	[L_G37_{Min_Depth}]_Range_Salinity_Bio_oracle_2010	Double	TRUE	-		Continuous	Geoscience/Met-ocean	D-G11	2010-2020	Raster to polygon grids per year	Spatial Join of the data to 10km2 grids
F_L_G37__Surface___Range_Salinity_Bio_oracle_2010	[L_G37_{Surface}]_Range_Salinity_Bio_oracle_2010	Double	TRUE	-		Continuous	Geoscience/Met-ocean	D-G11	2010-2020	Raster to polygon grids per year	Spatial Join of the data to 10km2 grids
F_L_G51__Max_Depth___Range_Sea_water_direction_Bio_oracle_2010	[L_G51_{Max_Depth}]_Range_Sea_water_direction_Bio_oracle_2010	Double	TRUE	degree		Continuous	Geoscience/Met-ocean	D-G11	2010-2020	Raster to polygon grids per year	Spatial Join of the data to 10km2 grids
F_L_G51__Mean_Depth___Range_Sea_water_direction_Bio_oracle_2010	[L_G51_{Mean_Depth}]_Range_Sea_water_direction_Bio_oracle_2010	Double	TRUE	degree		Continuous	Geoscience/Met-ocean	D-G11	2010-2020	Raster to polygon grids per year	Spatial Join of the data to 10km2 grids
F_L_G51__Min_Depth___Range_Sea_water_direction_Bio_oracle_2010	[L_G51_{Min_Depth}]_Range_Sea_water_direction_Bio_oracle_2010	Double	TRUE	degree		Continuous	Geoscience/Met-ocean	D-G11	2010-2020	Raster to polygon grids per year	Spatial Join of the data to 10km2 grids
F_L_G51__Surface___Range_Sea_water_direction_Bio_oracle_2010	[L_G51_{Surface}]_Range_Sea_water_direction_Bio_oracle_2010	Double	TRUE	degree		Continuous	Geoscience/Met-ocean	D-G11	2010-2020	Raster to polygon grids per year	Spatial Join of the data to 10km2 grids
F_L_G30__Max_Depth___Range_Sea_water_velocity_Bio_oracle_2010	[L_G30_{Max_Depth}]_Range_Sea_water_velocity_Bio_oracle_2010	Double	TRUE	m.s-1		Continuous	Geoscience/Met-ocean	D-G11	2010-2020	Raster to polygon grids per year	Spatial Join of the data to 10km2 grids
F_L_G30__Mean_Depth___Range_Sea_water__Velocity_Bio_oracle_2010	[L_G30_{Mean_Depth}]_Range_Sea_water__Velocity_Bio_oracle_2010	Double	TRUE	m.s-1		Continuous	Geoscience/Met-ocean	D-G11	2010-2020	Raster to polygon grids per year	Spatial Join of the data to 10km2 grids
F_L_G30__Min_Depth___Range_Sea_water__Velocity_Bio_oracle_2010	[L_G30_{Min_Depth}]_Range_Sea_water__Velocity_Bio_oracle_2010	Double	TRUE	m.s-1		Continuous	Geoscience/Met-ocean	D-G11	2010-2020	Raster to polygon grids per year	Spatial Join of the data to 10km2 grids
F_L_G30__Surface___Range_Sea_water__Velocity_Bio_oracle_2010	[L_G30_{Surface}]_Range_Sea_water__Velocity_Bio_oracle_2010	Double	TRUE	m.s-1		Continuous	Geoscience/Met-ocean	D-G11	2010-2020	Raster to polygon grids per year	Spatial Join of the data to 10km2 grids
F_L_G48__Surface___Range_Air_Temperature_Bio_oracle_2010	[L_G48_{Surface}]_Range_Air_Temperature_Bio_oracle_2010	Double	TRUE	ºC		Continuous	Geoscience/Met-ocean	D-G11	2010-2020	Raster to polygon grids per year	Spatial Join of the data to 10km2 grids
F_L_G39__Max_Depth___Range_OceanTemperature_Bio_oracle_2010	[L_G39_{Max_Depth}]_Range_OceanTemperature_Bio_oracle_2010	Double	TRUE	ºC		Continuous	Geoscience/Met-ocean	D-G11	2010-2020	Raster to polygon grids per year	Spatial Join of the data to 10km2 grids
F_L_G39__Mean_Depth___Range_OceanTemperature_Bio_oracle_2010	[L_G39_{Mean_Depth}]_Range_OceanTemperature_Bio_oracle_2010	Double	TRUE	ºC		Continuous	Geoscience/Met-ocean	D-G11	2010-2020	Raster to polygon grids per year	Spatial Join of the data to 10km2 grids
F_L_G39__Min_Depth___Range_OceanTemperature_Bio_oracle_2010	[L_G39_{Min_Depth}]_Range_OceanTemperature_Bio_oracle_2010	Double	TRUE	ºC		Continuous	Geoscience/Met-ocean	D-G11	2010-2020	Raster to polygon grids per year	Spatial Join of the data to 10km2 grids
F_L_G39__Surface___Range_OceanTemperature_Bio_oracle_2010	[L_G39_{Surface}]_Range_OceanTemperature_Bio_oracle_2010	Double	TRUE	ºC		Continuous	Geoscience/Met-ocean	D-G11	2010-2020	Raster to polygon grids per year	Spatial Join of the data to 10km2 grids
RMSE_F_L_E01__Layer_of_spatial_interpolation_of_all_sampling_po	RMSE_F_L_E01__Layer_of_spatial_interpolation_of_all_sampling_po	Float	TRUE	-		Continuous	Ecology	D-E1	2000 - 2020	Calculate field: RMSE equation to be applied between the estimation to the observations
RMSE_F_L_E02__Layer_of_spatial_interpolation_of_all_sampling_po	RMSE_F_L_E02__Layer_of_spatial_interpolation_of_all_sampling_po	Float	TRUE	-		Continuous	Ecology	D-E1	2000 - 2020	Calculate field: RMSE equation to be applied between the estimation to the observations
RMSE_F_L_E03__Layer_of_spatial_interpolation_of_all_sampling_po	RMSE_F_L_E03__Layer_of_spatial_interpolation_of_all_sampling_po	Float	TRUE	-		Continuous	Ecology	D-E1	2000 - 2020	Calculate field: RMSE equation to be applied between the estimation to the observations
RMSE_F_L_E04__Layer_of_spatial_interpolation_of_all_sampling_po	RMSE_F_L_E04__Layer_of_spatial_interpolation_of_all_sampling_po	Float	TRUE	-		Continuous	Ecology	D-E1	2000 - 2020	Calculate field: RMSE equation to be applied between the estimation to the observations
RMSE_F_L_E05__Layer_of_spatial_interpolation_of_all_sampling_po	RMSE_F_L_E05__Layer_of_spatial_interpolation_of_all_sampling_po	Float	TRUE	-		Continuous	Ecology	D-E1	2000 - 2020	Calculate field: RMSE equation to be applied between the estimation to the observations
RMSE_F_L_E06__Layer_of_spatial_interpolation_of_all_sampling_po	RMSE_F_L_E06__Layer_of_spatial_interpolation_of_all_sampling_po	Float	TRUE	-		Continuous	Ecology	D-E1	2000 - 2020	Calculate field: RMSE equation to be applied between the estimation to the observations
RMSE_F_L_E07__Layer_of_spatial_interpolation_of_all_sampling_po	RMSE_F_L_E07__Layer_of_spatial_interpolation_of_all_sampling_po	Float	TRUE	-		Continuous	Ecology	D-E1	2000 - 2020	Calculate field: RMSE equation to be applied between the estimation to the observations
RMSE_F_L_E08__Layer_of_spatial_interpolation_of_all_sampling_po	RMSE_F_L_E08__Layer_of_spatial_interpolation_of_all_sampling_po	Float	TRUE	-		Continuous	Ecology	D-E1	2000 - 2020	Calculate field: RMSE equation to be applied between the estimation to the observations
RMSE_F_L_E53__Layer_of_spatial_interpolation_of_all_sampling_po	RMSE_F_L_E53__Layer_of_spatial_interpolation_of_all_sampling_po	Float	TRUE	-		Continuous	Ecology	D-E1	2000 - 2020	Calculate field: RMSE equation to be applied between the estimation to the observations
RMSE_F_L_G01__Layer_of_spatial_interpolation_of_compressive_str	RMSE_F_L_G01__Layer_of_spatial_interpolation_of_compressive_str	Float	TRUE	-		Continuous	Geoscience	D-G1	-	Calculate field: RMSE equation to be applied between the estimation to the observations
RMSE_F_L_G02__Layer_of_spatial_interpolation_of_shear_strength_	RMSE_F_L_G02__Layer_of_spatial_interpolation_of_shear_strength_	Float	TRUE	-		Continuous	Geoscience	D-G1	-	Calculate field: RMSE equation to be applied between the estimation to the observations
RMSE_F_L_G07__Layer_of_spatial_interpolation_of_percentage_carb	RMSE_F_L_G07__Layer_of_spatial_interpolation_of_percentage_carb	Float	TRUE	-		Continuous	Geoscience	D-G2	-	Calculate field: RMSE equation to be applied between the estimation to the observations
RMSE_F_L_G08__Layer_of_spatial_interpolation_of_percentage_carb	RMSE_F_L_G08__Layer_of_spatial_interpolation_of_percentage_carb	Float	TRUE	-		Continuous	Geoscience	D-G2	-	Calculate field: RMSE equation to be applied between the estimation to the observations
RMSE_F_L_G09__Layer_of_spatial_interpolation_of_percentage_carb	RMSE_F_L_G09__Layer_of_spatial_interpolation_of_percentage_carb	Float	TRUE	-		Continuous	Geoscience	D-G2	-	Calculate field: RMSE equation to be applied between the estimation to the observations
RMSE_F_L_G10__Layer_of_spatial_interpolation_of_percentage_carb	RMSE_F_L_G10__Layer_of_spatial_interpolation_of_percentage_carb	Float	TRUE	-		Continuous	Geoscience	D-G2	-	Calculate field: RMSE equation to be applied between the estimation to the observations
RMSE_F_L_A37__Layer_of_density_estimation_of_potential_shipwrec	RMSE_F_L_A37__Layer_of_density_estimation_of_potential_shipwrec	Float	TRUE	-		Continuous	Anthropogenic	D-A4	-	Calculate field: RMSE equation to be applied between the estimation to the observations
RMSE_F_L_A38__Layer_of_density_estimation_of_potential_dangerou	RMSE_F_L_A38__Layer_of_density_estimation_of_potential_dangerou	Float	TRUE	-		Continuous	Anthropogenic	D-A4	-	Calculate field: RMSE equation to be applied between the estimation to the observations
RMSE_F_L_A39__Layer_of_density_estimation_of_potential_floating	RMSE_F_L_A39__Layer_of_density_estimation_of_potential_floating	Float	TRUE	-		Continuous	Anthropogenic	D-A4	-	Calculate field: RMSE equation to be applied between the estimation to the observations
RMSE_F_L_A40__Layer_of_density_estimation_of_obstructions_per10	RMSE_F_L_A40__Layer_of_density_estimation_of_obstructions_per10	Float	TRUE	-		Continuous	Anthropogenic	D-A4	-	Calculate field: RMSE equation to be applied between the estimation to the observations
RMSE_F_L_A45__Layer_of_density_estimation_of_subsea_power_and_t	RMSE_F_L_A45__Layer_of_density_estimation_of_subsea_power_and_t	Float	TRUE	-		Continuous	Anthropogenic	D-A6	-	Calculate field: RMSE equation to be applied between the estimation to the observations
RMSE_F_L_A47__Layer_of_density_estimation_of_subsea_points_per1	RMSE_F_L_A47__Layer_of_density_estimation_of_subsea_points_per1	Float	TRUE	-		Continuous	Anthropogenic	D-A6	-	Calculate field: RMSE equation to be applied between the estimation to the observations
RMSE_F_L_A48__Layer_of_density_estimation_of_subsea_linear_per1	RMSE_F_L_A48__Layer_of_density_estimation_of_subsea_linear_per1	Float	TRUE	-		Continuous	Anthropogenic	D-A6	-	Calculate field: RMSE equation to be applied between the estimation to the observations
RMSE_F_L_A49__Layer_of_density_estimation_of_pipeline_freespans	RMSE_F_L_A49__Layer_of_density_estimation_of_pipeline_freespans	Float	TRUE	-		Continuous	Anthropogenic	D-A6	-	Calculate field: RMSE equation to be applied between the estimation to the observations
RMSE_F_L_A50__Layer_of_density_estimation_of_pipeline_linear_pe	RMSE_F_L_A50__Layer_of_density_estimation_of_pipeline_linear_pe	Float	TRUE	-		Continuous	Anthropogenic	D-A6	-	Calculate field: RMSE equation to be applied between the estimation to the observations
RMSE_F_L_G19__Layer_of_density_estimation_of_subglacial_beforms	RMSE_F_L_G19__Layer_of_density_estimation_of_subglacial_beforms	Float	TRUE	-		Continuous	Geoscience	D-G3	-	Calculate field: RMSE equation to be applied between the estimation to the observations
RMSE_F_L_A84__Layer_of_density_estimation_of_hours_activity_of_	RMSE_F_L_A84__Layer_of_density_estimation_of_hours_activity_of_	Float	TRUE	-		Continuous	Anthropogenic	D-A11	2021	Calculate field: RMSE equation to be applied between the estimation to the observations
RMSE_F_L_A85__Layer_of_density_estimation_of_hours_activity_of_	RMSE_F_L_A85__Layer_of_density_estimation_of_hours_activity_of_	Float	TRUE	-		Continuous	Anthropogenic	D-A11	2021	Calculate field: RMSE equation to be applied between the estimation to the observations

## Sheet: Sheet_6
Field name in shapefile	Full field name
In non cube data
F_L_E33__L	F_L_E33__Layer_of_mean_of_BPc_log10_from_yearly_spatial_interpol
F_L_E34__L	F_L_E34__Layer_of_mean_of_Shannon_Diversity_index_from_yearly_sp
F_L_E35__L	F_L_E35__Layer_of_mean_of_mean_Mi_from_yearly_spatial_interpolat
F_L_E36__L	F_L_E36__Layer_of_mean_of_mean_Ri_from_yearly_spatial_interpolat
F_L_E37__L	F_L_E37__Layer_of_mean_of_Species_evenness_from_yearly_spatial_i
F_L_E38__L	F_L_E38__Layer_of_mean_of_Species_richness_from_yearly_spatial_i
F_L_E39__L	F_L_E39__Layer_of_mean_of_Total_abundance_m2_from_yearly_spatial
F_L_E40__L	F_L_E40__Layer_of_mean_of_Meanbodymass_from_yearly_spatial_inter
F_L_E41__L	F_L_E41__Layer_of_slope_value_of_linear_trend_of_BPc_log10_from_
F_L_E42__L	F_L_E42__Layer_of_slope_value_of_linear_trend_of_Shannon_Diversi
F_L_E43__L	F_L_E43__Layer_of_slope_value_of_linear_trend_of_mean_Mi_from_ye
F_L_E44__L	F_L_E44__Layer_of_slope_value_of_linear_trend_of_mean_Ri_from_ye
F_L_E45__L	F_L_E45__Layer_of_slope_value_of_linear_trend_of_Species_evennes
F_L_E46__L	F_L_E46__Layer_of_slope_value_of_linear_trend_of_Species_richnes
F_L_E47__L	F_L_E47__Layer_of_slope_value_of_linear_trend_of_Total_abundance
F_L_E48__L	F_L_E48__Layer_of_slope_value_of_linear_trend_of_Meanbodymass_fr
F_L_E49__L	F_L_E49__Layer_of_number_of_benthic_sampling_points_per_grid
F_L_E50__L	F_L_E50__Layer_of_status_year_of_marine_protected_areas
F_L_G01__L	F_L_G01__Layer_of_spatial_interpolation_of_compressive_strength_
F_L_G02__L	F_L_G02__Layer_of_spatial_interpolation_of_shear_strength_on_the
F_L_G05__L	F_L_G05__Layer_of_number_of_geotechnical_sampling_points_of_shea
F_L_G06__L	F_L_G06__Layer_of_number_of_geotechnical_sampling_points_of_comp
F_L_G07__L	F_L_G07__Layer_of_spatial_interpolation_of_percentage_carbonate_
F_L_G08__L	F_L_G08__Layer_of_spatial_interpolation_of_percentage_carbonate_
F_L_G09__L	F_L_G09__Layer_of_spatial_interpolation_of_percentage_carbonate_
F_L_G10__L	F_L_G10__Layer_of_spatial_interpolation_of_percentage_carbonate_
F_L_G15__L	F_L_G15__Layer_of_number_of_seabed_sampling_points_of_carbonate_
F_L_G16__L	F_L_G16__Layer_of_number_of_seabed_sampling_points_of_carbonate_
F_L_G17__L	F_L_G17__Layer_of_number_of_seabed_sampling_points_of_carbonate_
F_L_G18__L	F_L_G18__Layer_of_number_of_seabed_sampling_points_of_carbonate_
F_L_G19__L	F_L_G19__Layer_of_density_estimation_of_subglacial_beforms_featu
F_L_G20__L	F_L_G20__Layer_of_mean_of_number_of_observed_sub_glacial_bedform
F_L_G22__L	F_L_G22__Layer_of_seabed_sediment_type_folk7_by_BGS
F_L_A02__L	F_L_A02__Layer_of_mean_of_density_estimation_of_vessels_per_day_
F_L_A03__L	F_L_A03__Layer_of_slope_value_of_linear_trend_of_density_estimat
F_L_A04__L	F_L_A04__Layer_of_mean_of_number_of_reported_vessels_per_day_per
F_L_A12__L	F_L_A12__Layer_of_mean_of_density_estimation_of_pulse_block_days
F_L_A13__L	F_L_A13__Layer_of_mean_of_density_estimation_of_pulse_block_days
F_L_A14__L	F_L_A14__Layer_of_mean_of_density_estimation_of_pulse_block_days
F_L_A15__L	F_L_A15__Layer_of_mean_of_density_estimation_of_pulse_block_days
F_L_A16__L	F_L_A16__Layer_of_mean_of_density_estimation_of_pulse_block_days
F_L_A17__L	F_L_A17__Layer_of_mean_of_density_estimation_of_pulse_block_days
F_L_A18__L	F_L_A18__Layer_of_mean_of_density_estimation_of_pulse_block_days
F_L_A19__L	F_L_A19__Layer_of_slope_value_of_linear_trend_of_density_estimat
F_L_A20__L	F_L_A20__Layer_of_slope_value_of_linear_trend_of_density_estimat
F_L_A21__L	F_L_A21__Layer_of_slope_value_of_linear_trend_of_density_estimat
F_L_A22__L	F_L_A22__Layer_of_slope_value_of_linear_trend_of_density_estimat
F_L_A23__L	F_L_A23__Layer_of_slope_value_of_linear_trend_of_density_estimat
F_L_A24__L	F_L_A24__Layer_of_slope_value_of_linear_trend_of_density_estimat
F_L_A25__L	F_L_A25__Layer_of_slope_value_of_linear_trend_of_density_estimat
F_L_A26__L	F_L_A26__Layer_of_mean_number_of_reported_pulse_block_days_of_Mo
F_L_A27__L	F_L_A27__Layer_of_mean_number_of_reported_pulse_block_days_of_Se
F_L_A28__L	F_L_A28__Layer_of_mean_number_of_reported_pulse_block_days_of_UX
F_L_A29__L	F_L_A29__Layer_of_mean_number_of_reported_pulse_block_days_of_Mu
F_L_A30__L	F_L_A30__Layer_of_mean_number_of_reported_pulse_block_days_of_Su
F_L_A31__L	F_L_A31__Layer_of_mean_number_of_reported_pulse_block_days_of_Ac
F_L_A32__L	F_L_A32__Layer_of_mean_number_of_reported_pulse_block_days_of_Pi
F_L_A34__L	F_L_A34__Layer_of_mean_of_density_estimation_of_observed_active_
F_L_A35__L	F_L_A35__Layer_of_slope_value_of_linear_trend_of_density_estimat
F_L_A36__L	F_L_A36__Layer_of_total_observed_active_OW_turbine_per10km2
F_L_A37__L	F_L_A37__Layer_of_density_estimation_of_potential_shipwrecks_per
F_L_A38__L	F_L_A38__Layer_of_density_estimation_of_potential_dangerous_ship
F_L_A39__L	F_L_A39__Layer_of_density_estimation_of_potential_floating_and_f
F_L_A40__L	F_L_A40__Layer_of_density_estimation_of_obstructions_per10km2
F_L_A41__L	F_L_A41__Layer_of_mean_of_number_of_reported_potentital_shipwrec
F_L_A42__L	F_L_A42__Layer_of_mean_of_number_of_reported_potentital_dangerou
F_L_A43__L	F_L_A43__Layer_of_mean_of_number_of_reported_potentital_fixed_an
F_L_A44__L	F_L_A44__Layer_of_mean_of_number_of_reported_obstructions_pergri
F_L_A45__L	F_L_A45__Layer_of_density_estimation_of_subsea_power_and_telecom
F_L_A46__L	F_L_A46__Layer_of_mean_of_number_of_reported_cables_pergrid
F_L_A59__L	F_L_A59__Layer_of_total_GW_of_active_offshore_wind_farm
F_L_A60__L	F_L_A60__Layer_of_total_area_of_active_offshore_wind_farm
F_L_A61__L	F_L_A61__Layer_of_operational_year_of_active_OW_sites
F_L_A62__L	F_L_A62__Layer_of_operational_year_of_active_OW_cables
F_L_A63__L	F_L_A63__Layer_of_palaeolandscape_presence
F_L_A64__L	F_L_A64__Layer_of_restricted_area_related_to_MoD_activities_NATS
F_L_A69__L	F_L_A69__Layer_of_mean_demersal_fishing_effort_between_2016_2020
F_L_A70__L	F_L_A70__Layer_of_mean_demersal_fishing_time_between_2016_2020
F_L_A71__L	F_L_A71__Layer_of_mean_total_fishing_effort_between_2011_2020
F_L_A72__L	F_L_A72__Layer_of_mean_total_fishing_time_between_2007_2020
F_L_A73__L	F_L_A73__Layer_of_slope_value_of_linear_trend_demersal_fishing_e
F_L_A74__L	F_L_A74__Layer_of_slope_value_of_linear_trend_demersal_fishing_t
F_L_A75__L	F_L_A75__Layer_of_slope_value_of_linear_trend_total_fishing_time
F_L_A76__L	F_L_A76__Layer_of_slope_value_of_linear_trend_total_fishing_effo
F_L_E51__L	F_L_E51__Layer_of_bioturbation_intensity__Db__per_cm2_per_year_f
F_L_E52__L	F_L_E52__Layer_of_benthic_mixed_depth_layer__L__for_each_grid
F_L_G64__D	F_L_G64__Dry_bulk_density_on_the_seabed_Smeaton_et_al
F_L_G65__I	F_L_G65__Inorganic_carbon_density_on_the_seabed_Smeaton_et_al
F_L_G66__I	F_L_G66__Inorganic_carbon_percentage_on_the_seabed_Smeaton_et_al
F_L_G67__O	F_L_G67__Organic_carbon_density_on_the_seabed_Smeaton_et_al
F_L_G68__O	F_L_G68__Organic_carbon_percentage_on_the_seabed_Smeaton_et_al
F_L_G69__P	F_L_G69__Porosity_on_the_seabed_Smeaton_et_al
F_L_MO07__	F_L_MO07__Water_depth_EMODNET
F_L_MO08__	F_L_MO08__Bathymetry_position_index_50_pixel_radii_Cefas
F_L_MO09__	F_L_MO09__Bathymetry_position_index_434_pixel_radii_Cefas
F_L_MO10__	F_L_MO10__Mean_tidal_current_velocity_Cefas
F_L_G54__P	F_L_G54__Predicted_Gravel_fraction_Cefas
F_L_G55__P	F_L_G55__Predicted_Mud_fraction_Cefas
F_L_G56__P	F_L_G56__Predicted_Sand_fraction_Cefas
F_L_G57__I	F_L_G57__Inorganic_particulate_matter_suspended_in_water_summer_
F_L_G58__I	F_L_G58__Inorganic_particulate_matter_suspended_in_water_winter_
F_L_MO11__	F_L_MO11__Peak_orbital_velocity_of_waves_at_the_seabed_Cefas
F_L_G59__M	F_L_G59__Mean_grain_size_D50_of_all_sediment_Wilson_et_al
F_L_G60__M	F_L_G60__Mean_grain_size_D50_of_sand_Wilson_et_al
F_L_G61__M	F_L_G61__Mean_grain_size_D50_of_gravel_Wilson_et_al
F_L_G62__F	F_L_G62__Fraction_of_area_with_rock_top_10cm_Wilson_et_al
F_L_G63__F	F_L_G63__Fraction_of_area_with_rock_top_50cm_Wilson_et_al
F_L_G25__B	F_L_G25__Bedrock_Lithology_RCS_BGS
F_L_G26__R	F_L_G26__Rock_and_Hard_Substrate_by_BGS
F_L_G23__Q	F_L_G23__Quaternary_deposits_summary_ltihology_BGS
F_L_G24__Q	F_L_G24__Quaternary_deposits_thickness_BGS
F_L_G21__S	F_L_G21__Seabed_Sediment_type_folk_16_BGS
F_L_G27__S	F_L_G27__Seabed_Sediment_type_simplified_JNCC
F_L_G28__S	F_L_G28__Seabed_Sediment_type_folk_16_Kasleska_et_al
F_L_MO01__	F_L_MO01__Current_and_wave_kinetic_energy_on_the_seabed
F_L_G48__P	F_L_G48__Predicted_Seabed_Sediment_type_EUNIS_Class_Cefas
F_L_G49__P	F_L_G49__Predicted_Seabed_Sediment_type_Folk_5_Class_Cefas
F_L_G50__P	F_L_G50__Predicted_Seabed_Sediment_type_Folk_7_Class_Cefas
F_L_G51__P	F_L_G51__Predicted_Seabed_Sediment_type_Folk_11_Class_Cefas
F_L_G52__P	F_L_G52__Predicted_Seabed_Sediment_type_Folk_16_1945_Class_Cefas
F_L_G53__P	F_L_G53__Predicted_Seabed_Sediment_type_Folk_16_Class_Cefas
F_L_G50__1	F_L_G50__Predicted_Seabed_Sediment_type_Folk_7_BGS
F_L_MO02__	F_L_MO02__wind_speed_110m_hub_mean_30years_Metoffice
F_L_MO03__	F_L_MO03__Significant_wave_height_Hs_7years_mean_ABPmer
F_L_MO04__	F_L_MO04__Wave_peak_period_Tp_7years_mean_ABPmer
F_L_MO05__	F_L_MO05__Tidal_range_7years_mean_ABPmer
F_L_MO06__	F_L_MO06__Tidal_peak_currents_7years_mean_ABPmer
F_L_MO12__	F_L_MO12__Layer_of_max_wind_speed_with_50_yr_return_based_at_100
F_L_MO13__	F_L_MO13__Layer_of_significant_wave_height_with_50_yr_return_bas
F_L_MO14__	F_L_MO14__Layer_of_dominant_peak_period_with_50_yr_return_based_
year	year
F_L_A84__L	F_L_A84__Layer_of_density_estimation_of_hours_activity_of_wind_v
F_L_A85__L	F_L_A85__Layer_of_density_estimation_of_hours_activity_of_oil_ve
F_L_A93__L	F_L_A93__Layer_of_exact_amount_of_hours_activity_of_wind_vessels
F_L_A94__L	F_L_A94__Layer_of_exact_amount_of_hours_activity_of_oil_vessels_
F_L_E90__L	F_L_E90__Layer_of_RColdnew_exact_amount_of_mean_Total_Abundance_
F_L_E89__L	F_L_E89__Layer_of_RColdnew_exact_amount_of_mean_Species_Richness
F_L_E88__L	F_L_E88__Layer_of_RColdnew_exact_amount_of_mean_Species_evenness
F_L_E87__L	F_L_E87__Layer_of_RColdnew_exact_amount_of_mean_BPclog10_per_10k
F_L_E91__L	F_L_E91__Layer_of_RColdnew_exact_amount_of_mean_Biom2_per_10km2_
F_L_E95__L	F_L_E95__Layer_of_RCperyear_exact_amount_of_mean_Total_Abundance
F_L_E94__L	F_L_E94__Layer_of_RCperyear_exact_amount_of_mean_Species_Richnes
F_L_E93__L	F_L_E93__Layer_of_RCperyear_exact_amount_of_mean_Species_evennes
F_L_E92__L	F_L_E92__Layer_of_RCperyear_exact_amount_of_mean_BPc_per_10km2_g
F_L_E96__L	F_L_E96__Layer_of_RCperyear_exact_amount_of_mean_Biom2_per_10km2
F_L_E59__L	F_L_E59__Layer_of_RColdnew_interpolation_of_mean_BPclog10_per_10
F_L_E60__L	F_L_E60__Layer_of_RColdnew_interpolation_of_mean_Species_evennes
F_L_E61__L	F_L_E61__Layer_of_RColdnew_interpolation_of_mean_Species_Richnes
F_L_E62__L	F_L_E62__Layer_of_RColdnew_interpolation_of_mean_Total_Abundance
F_L_E63__L	F_L_E63__Layer_of_RColdnew_interpolation_of_mean_Biom2_per_10km2
F_L_E64__L	F_L_E64__Layer_of_RCperyear_interpolation_of_mean_BPclog10_per_1
F_L_E65__L	F_L_E65__Layer_of_RCperyear_interpolation_of_mean_Species_evenne
F_L_E66__L	F_L_E66__Layer_of_RCperyear_interpolation_of_mean_Species_Richne
F_L_E67__L	F_L_E67__Layer_of_RCperyear_interpolation_of_mean_Total_Abundanc
F_L_E68__L	F_L_E68__Layer_of_RCperyear_interpolation_of_mean_Biom2_per_10km
F_L_E57__L	F_L_E57__Layer_of_mean_of_Biom2_from_yearly_spatial_interpolated
F_L_E58__L	F_L_E58__Layer_of_slope_value_of_linear_trend_of_Biom2_from_year
F_L_MO15__	F_L_MO15__Layer_of_100th_percentile_of_energy_kinetic_perm2_at_t
F_L_MO16__	F_L_MO16__Layer_of_90th_percentile_of_energy_kinetic_perm2_at_th
F_L_MO17__	F_L_MO17__Layer_of_50th_percentile_of_energy_kinetic_perm2_at_th
F_L_MO18__	F_L_MO18__Layer_of_100th_percentile_of_energy_kinetic_perm2_at_t
F_L_MO19__	F_L_MO19__Layer_of_90th_percentile_of_energy_kinetic_perm2_at_th
F_L_MO20__	F_L_MO20__Layer_of_50th_percentile_of_energy_kinetic_perm2_at_th
F_L_E02__L	F_L_E02__Layer_of_spatial_interpolation_of_all_sampling_points_i
F_L_E03__L	F_L_E03__Layer_of_spatial_interpolation_of_all_sampling_points_i
F_L_E04__L	F_L_E04__Layer_of_spatial_interpolation_of_all_sampling_points_i
F_L_E05__L	F_L_E05__Layer_of_spatial_interpolation_of_all_sampling_points_i
F_L_E06__L	F_L_E06__Layer_of_spatial_interpolation_of_all_sampling_points_i
F_L_E07__L	F_L_E07__Layer_of_spatial_interpolation_of_all_sampling_points_i
F_L_E08__L	F_L_E08__Layer_of_spatial_interpolation_of_all_sampling_points_i
F_L_E53__L	F_L_E53__Layer_of_spatial_interpolation_of_all_sampling_points_i
F_L_E09__L	F_L_E09__Layer_of_spatial_interpolation_RSE_of_all_sampling_poin
F_L_E10__L	F_L_E10__Layer_of_spatial_interpolation_RSE_of_all_sampling_poin
F_L_E11__L	F_L_E11__Layer_of_spatial_interpolation_RSE_of_all_sampling_poin
F_L_E12__L	F_L_E12__Layer_of_spatial_interpolation_RSE_of_all_sampling_poin
F_L_E13__L	F_L_E13__Layer_of_spatial_interpolation_RSE_of_all_sampling_poin
F_L_E14__L	F_L_E14__Layer_of_spatial_interpolation_RSE_of_all_sampling_poin
F_L_E15__L	F_L_E15__Layer_of_spatial_interpolation_RSE_of_all_sampling_poin
F_L_E16__L	F_L_E16__Layer_of_spatial_interpolation_RSE_of_all_sampling_poin
F_L_E54__L	F_L_E54__Layer_of_spatial_interpolation_RSE_of_all_sampling_poin
F_L_E98__L	F_L_E98__Layer_of_mean_Shannon_Diversity_index_of_all_sampling_p
F_L_E99__L	F_L_E99__Layer_of_mean_meanMi_of_all_sampling_points_in_the_last
F_L_E100__	F_L_E100__Layer_of_mean_meanRi_of_all_sampling_points_in_the_las
F_L_E101__	F_L_E101__Layer_of_mean_Species_evenness_of_all_sampling_points_
F_L_E102__	F_L_E102__Layer_of_mean_Species_Richness_of_all_sampling_points_
F_L_E103__	F_L_E103__Layer_of_mean_Total_Abundance_m2_of_all_sampling_point
F_L_E104__	F_L_E104__Layer_of_mean_Meanbodymass_of_all_sampling_points_in_t
F_L_E105__	F_L_E105__Layer_of_mean_Biom2_of_all_sampling_points_in_the_last
F_L_G70__L	F_L_G70__Layer_of_mean_Compr_strength_of_all_sampling_points_in_
F_L_G71__L	F_L_G71__Layer_of_mean_Shear_strength_of_all_sampling_points_in_
F_L_G72__L	F_L_G72__Layer_of_mean_perc_carbonate_in_sand_of_all_sampling_po
F_L_G73__L	F_L_G73__Layer_of_mean_perc_carbonate_in_mud_of_all_sampling_poi
F_L_G74__L	F_L_G74__Layer_of_mean_perc_carbonate_in_gravel_of_all_sampling_
F_L_G75__L	F_L_G75__Layer_of_mean_perc_carbonate_in_totsediment_of_all_samp
F_L_E01__L	F_L_E01__Layer_of_spatial_interpolation_of_all_sampling_points_i
F_L_E97__L	F_L_E97__Layer_of_mean_BPc_of_all_sampling_points_in_the_last_20
F_L_A93__1	F_L_A93__Layer_of_exact_amount_of_avg_hours_of_activity_wind_rel
F_L_A94__1	F_L_A94__Layer_of_exact_amount_of_avg_hours_of_activity_oil_rela
F_L_A84__1	F_L_A84__Layer_of_kernel_density_estimation_of_avg_hours_of_acti
F_L_A85__1	F_L_A85__Layer_of_kernel_density_estimation_of_avg_hours_of_acti
F_L_G04__L	F_L_G04__Layer_of_spatial_interpolation_RSE_of_shear_strength_on
F_L_G03__L	F_L_G03__Layer_of_spatial_interpolation_RSE_of_compressive_stren
F_L_G14__L	F_L_G14__Layer_of_spatial_interpolation_RSE_of_carbonate_in_tota
F_L_G11__L	F_L_G11__Layer_of_spatial_interpolation_RSE_of_carbonate_in_sand
F_L_G12__L	F_L_G12__Layer_of_spatial_interpolation_RSE_of_carbonate_in_mud_
F_L_G13__L	F_L_G13__Layer_of_spatial_interpolation_RSE_of_carbonate_in_grav
x_new_nc_1	x_new_ncube
y_new_nc_1	y_new_ncube
F_L_G29__M	F_L_G29__Max_Depth___Max_Chlorophyll_Bio_oracle_2010
F_L_G29__1	F_L_G29__Max_Depth___Mean_Chlorophyll_Bio_oracle_2010
F_L_G29__2	F_L_G29__Max_Depth___Min_Chlorophyll_Bio_oracle_2010
F_L_G29__3	F_L_G29__Max_Depth___Range_Chlorophyll_Bio_oracle_2010
F_L_G29__4	F_L_G29__Mean_Depth___Max_Chlorophyll_Bio_oracle_2010
F_L_G29__5	F_L_G29__Mean_Depth___Mean_Chlorophyll_Bio_oracle_2010
F_L_G29__6	F_L_G29__Mean_Depth___Min_Chlorophyll_Bio_oracle_2010
F_L_G29__7	F_L_G29__Mean_Depth___Range_Chlorophyll_Bio_oracle_2010
F_L_G29__8	F_L_G29__Min_Depth___Max_Chlorophyll_Bio_oracle_2010
F_L_G29__9	F_L_G29__Min_Depth___Mean_Chlorophyll_Bio_oracle_2010
F_L_G29_10	F_L_G29__Min_Depth___Min_Chlorophyll_Bio_oracle_2010
F_L_G29_11	F_L_G29__Min_Depth___Range_Chlorophyll_Bio_oracle_2010
F_L_G29__S	F_L_G29__Surface___Max_Chlorophyll_Bio_oracle_2010
F_L_G29_12	F_L_G29__Surface___Mean_Chlorophyll_Bio_oracle_2010
F_L_G29_13	F_L_G29__Surface___Min_Chlorophyll_Bio_oracle_2010
F_L_G29_14	F_L_G29__Surface___Range_Chlorophyll_Bio_oracle_2010
F_L_G41__S	F_L_G41__Surface___Max_Cloud_cover_Bio_oracle_2010
F_L_G41__1	F_L_G41__Surface___Mean_Cloud_cover_Bio_oracle_2010
F_L_G41__2	F_L_G41__Surface___Min_Cloud_cover_Bio_oracle_2010
F_L_G41__3	F_L_G41__Surface___Range_Cloud_cover_Bio_oracle_2010
F_L_G31__M	F_L_G31__Max_Depth___Max_Dissolved_Iron_Bio_oracle_2010
F_L_G31__1	F_L_G31__Max_Depth___Mean_Dissolved_Iron_Bio_oracle_2010
F_L_G31__2	F_L_G31__Max_Depth___Min_Dissolved_Iron_Bio_oracle_2010
F_L_G31__3	F_L_G31__Max_Depth___Range_Dissolved_Iron_Bio_oracle_2010
F_L_G31__4	F_L_G31__Mean_Depth___Max_Dissolved_Iron_Bio_oracle_2010
F_L_G31__5	F_L_G31__Mean_Depth___Mean_Dissolved_Iron_Bio_oracle_2010
F_L_G31__6	F_L_G31__Mean_Depth___Min_Dissolved_Iron_Bio_oracle_2010
F_L_G31__7	F_L_G31__Mean_Depth___Range_Dissolved_Iron_Bio_oracle_2010
F_L_G31__8	F_L_G31__Min_Depth___Max_Dissolved_Iron_Bio_oracle_2010
F_L_G31__9	F_L_G31__Min_Depth___Mean_Dissolved_Iron_Bio_oracle_2010
F_L_G31_10	F_L_G31__Min_Depth___Min_Dissolved_Iron_Bio_oracle_2010
F_L_G31_11	F_L_G31__Min_Depth___Range_Dissolved_Iron_Bio_oracle_2010
F_L_G31__S	F_L_G31__Surface___Max_Dissolved_Iron_Bio_oracle_2010
F_L_G31_12	F_L_G31__Surface___Mean_Dissolved_Iron_Bio_oracle_2010
F_L_G31_13	F_L_G31__Surface___Min_Dissolved_Iron_Bio_oracle_2010
F_L_G31_14	F_L_G31__Surface___Range_Dissolved_Iron_Bio_oracle_2010
F_L_G42__S	F_L_G42__Surface___Max_Diffuse_Attenuation_Bio_oracle_2010
F_L_G42__1	F_L_G42__Surface___Mean_Diffuse_Attenuation_Bio_oracle_2010
F_L_G42__2	F_L_G42__Surface___Min_Diffuse_Attenuation_Bio_oracle_2010
F_L_G42__3	F_L_G42__Surface___Range_Diffuse_Attenuation_Bio_oracle_2010
F_L_G49__S	F_L_G49__Surface___Max_Mixed_Layer_Depth_Bio_oracle_2010
F_L_G49__1	F_L_G49__Surface___Mean_Mixed_Layer_Depth_Bio_oracle_2010
F_L_G49__2	F_L_G49__Surface___Min_Mixed_Layer_Depth_Bio_oracle_2010
F_L_G49__3	F_L_G49__Surface___Range_Mixed_Layer_Depth_Bio_oracle_2010
F_L_G33__M	F_L_G33__Max_Depth___Max_Nitrate_Bio_oracle_2010
F_L_G33__1	F_L_G33__Max_Depth___Mean_Nitrate_Bio_oracle_2010
F_L_G33__2	F_L_G33__Max_Depth___Min_Nitrate_Bio_oracle_2010
F_L_G33__3	F_L_G33__Max_Depth___Range_Nitrate_Bio_oracle_2010
F_L_G33__4	F_L_G33__Mean_Depth___Max_Nitrate_Bio_oracle_2010
F_L_G33__5	F_L_G33__Mean_Depth___Mean_Nitrate_Bio_oracle_2010
F_L_G33__6	F_L_G33__Mean_Depth___Min_Nitrate_Bio_oracle_2010
F_L_G33__7	F_L_G33__Mean_Depth___Range_Nitrate_Bio_oracle_2010
F_L_G33__8	F_L_G33__Min_Depth___Max_Nitrate_Bio_oracle_2010
F_L_G33__9	F_L_G33__Min_Depth___Mean_Nitrate_Bio_oracle_2010
F_L_G33_10	F_L_G33__Min_Depth___Min_Nitrate_Bio_oracle_2010
F_L_G33_11	F_L_G33__Min_Depth___Range_Nitrate_Bio_oracle_2010
F_L_G33__S	F_L_G33__Surface___Max_Nitrate_Bio_oracle_2010
F_L_G33_12	F_L_G33__Surface___Mean_Nitrate_Bio_oracle_2010
F_L_G33_13	F_L_G33__Surface___Min_Nitrate_Bio_oracle_2010
F_L_G33_14	F_L_G33__Surface___Range_Nitrate_Bio_oracle_2010
F_L_G47__M	F_L_G47__Max_Depth___Max_Dissolved_Mol_Oxygen_Bio_oracle_2010
F_L_G47__1	F_L_G47__Max_Depth___Mean_Dissolved_Mol_Oxygen_Bio_oracle_2010
F_L_G47__2	F_L_G47__Max_Depth___Min_Dissolved_Mol_Oxygen_Bio_oracle_2010
F_L_G47__3	F_L_G47__Max_Depth___Range_Dissolved_Mol_Oxygen_Bio_oracle_2010
F_L_G47__4	F_L_G47__Mean_Depth___Max_Dissolved_Mol_Oxygen_Bio_oracle_2010
F_L_G47__5	F_L_G47__Mean_Depth___Mean_Dissolved_Mol_Oxygen_Bio_oracle_2010
F_L_G47__6	F_L_G47__Mean_Depth___Min_Dissolved_Mol_Oxygen_Bio_oracle_2010
F_L_G47__7	F_L_G47__Mean_Depth___Range_Dissolved_Mol_Oxygen_Bio_oracle_2010
F_L_G47__8	F_L_G47__Min_Depth___Max_Dissolved_Mol_Oxygen_Bio_oracle_2010
F_L_G47__9	F_L_G47__Min_Depth___Mean_Dissolved_Mol_Oxygen_Bio_oracle_2010
F_L_G47_10	F_L_G47__Min_Depth___Min_Dissolved_Mol_Oxygen_Bio_oracle_2010
F_L_G47_11	F_L_G47__Min_Depth___Range_Dissolved_Mol_Oxygen_Bio_oracle_2010
F_L_G47__S	F_L_G47__Surface___Max_Dissolved_Mol_Oxygen_Bio_oracle_2010
F_L_G47_12	F_L_G47__Surface___Mean_Dissolved_Mol_Oxygen_Bio_oracle_2010
F_L_G47_13	F_L_G47__Surface___Min_Dissolved_Mol_Oxygen_Bio_oracle_2010
F_L_G47_14	F_L_G47__Surface___Range_Dissolved_Mol_Oxygen_Bio_oracle_2010
F_L_G50__S	F_L_G50__Surface___Max_Photosynthetically_Av_Radiation_Bio_oracl
F_L_G50__2	F_L_G50__Surface___Mean_Photosynthetically_Av_Radiation_Bio_orac
F_L_G50__3	F_L_G50__Surface___Min_Photosynthetically_Av_Radiation_Bio_oracl
F_L_G50__4	F_L_G50__Surface___Range_Photosynthetically_Av_Radiation_Bio_ora
F_L_G46__M	F_L_G46__Max_Depth___Max_pH_Bio_oracle_2010
F_L_G46__1	F_L_G46__Max_Depth___Mean_pH_Bio_oracle_2010
F_L_G46__2	F_L_G46__Max_Depth___Min_pH_Bio_oracle_2010
F_L_G46__3	F_L_G46__Max_Depth___Range_pH_Bio_oracle_2010
F_L_G46__4	F_L_G46__Mean_Depth___Max_pH_Bio_oracle_2010_2011
F_L_G46__5	F_L_G46__Mean_Depth___Mean_pH_Bio_oracle_2010_2011
F_L_G46__6	F_L_G46__Mean_Depth___Min_pH_Bio_oracle_2010_2011
F_L_G46__7	F_L_G46__Mean_Depth___Range_pH_Bio_oracle_2010_2011
F_L_G46__8	F_L_G46__Min_Depth___Max_pH_Bio_oracle_2010_2011_2012
F_L_G46__9	F_L_G46__Min_Depth___Mean_pH_Bio_oracle_2010_2011_2012
F_L_G46_10	F_L_G46__Min_Depth___Min_pH_Bio_oracle_2010_2011_2012
F_L_G46_11	F_L_G46__Min_Depth___Range_pH_Bio_oracle_2010_2011_2012
F_L_G46__S	F_L_G46__Surface___Max_pH_Bio_oracle_2010_2011_2012_2013
F_L_G46_12	F_L_G46__Surface___Mean_pH_Bio_oracle_2010_2011_2012_2013
F_L_G46_13	F_L_G46__Surface___Min_pH_Bio_oracle_2010_2011_2012_2013
F_L_G46_14	F_L_G46__Surface___Range_pH_Bio_oracle_2010_2011_2012_2013
F_L_G36__M	F_L_G36__Max_Depth___Max_Primary_Productivity_Bio_oracle_2010
F_L_G36__1	F_L_G36__Max_Depth___Mean_Primary_Productivity_Bio_oracle_2010
F_L_G36__2	F_L_G36__Max_Depth___Min_Primary_Productivity_Bio_oracle_2010
F_L_G36__3	F_L_G36__Max_Depth___Range_Primary_Productivity_Bio_oracle_2010
F_L_G36__4	F_L_G36__Mean_Depth___Max_Primary_Productivity_Bio_oracle_2010
F_L_G36__5	F_L_G36__Mean_Depth___Mean_Primary_Productivity_Bio_oracle_2010
F_L_G36__6	F_L_G36__Mean_Depth___Min_Primary_Productivity_Bio_oracle_2010
F_L_G36__7	F_L_G36__Mean_Depth___Range_Primary_Productivity_Bio_oracle_2010
F_L_G36__8	F_L_G36__Min_Depth___Max_Primary_Productivity_Bio_oracle_2010
F_L_G36__9	F_L_G36__Min_Depth___Mean_Primary_Productivity_Bio_oracle_2010
F_L_G36_10	F_L_G36__Min_Depth___Min_Primary_Productivity_Bio_oracle_2010
F_L_G36_11	F_L_G36__Min_Depth___Range_Primary_Productivity_Bio_oracle_2010
F_L_G36__S	F_L_G36__Surface___Max_Primary_Productivity_Bio_oracle_2010
F_L_G36_12	F_L_G36__Surface___Mean_Primary_Productivity_Bio_oracle_2010
F_L_G36_13	F_L_G36__Surface___Min_Primary_Productivity_Bio_oracle_2010
F_L_G36_14	F_L_G36__Surface___Range_Primary_Productivity_Bio_oracle_2010
F_L_G34__M	F_L_G34__Max_Depth___Max_Phosphate_Bio_oracle_2010
F_L_G34__1	F_L_G34__Max_Depth___Mean_Phosphate_Bio_oracle_2010
F_L_G34__2	F_L_G34__Max_Depth___Min_Phosphate_Bio_oracle_2010
F_L_G34__3	F_L_G34__Max_Depth___Range_Phosphate_Bio_oracle_2010
F_L_G34__4	F_L_G34__Mean_Depth___Max_Phosphate_Bio_oracle_2010
F_L_G34__5	F_L_G34__Mean_Depth___Mean_Phosphate_Bio_oracle_2010
F_L_G34__6	F_L_G34__Mean_Depth___Min_Phosphate_Bio_oracle_2010
F_L_G34__7	F_L_G34__Mean_Depth___Range_Phosphate_Bio_oracle_2010
F_L_G34__8	F_L_G34__Min_Depth___Max_Phosphate_Bio_oracle_2010
F_L_G34__9	F_L_G34__Min_Depth___Mean_Phosphate_Bio_oracle_2010
F_L_G34_10	F_L_G34__Min_Depth___Min_Phosphate_Bio_oracle_2010
F_L_G34_11	F_L_G34__Min_Depth___Range_Phosphate_Bio_oracle_2010
F_L_G34__S	F_L_G34__Surface___Max_Phosphate_Bio_oracle_2010
F_L_G34_12	F_L_G34__Surface___Mean_Phosphate_Bio_oracle_2010
F_L_G34_13	F_L_G34__Surface___Min_Phosphate_Bio_oracle_2010
F_L_G34_14	F_L_G34__Surface___Range_Phosphate_Bio_oracle_2010
F_L_G38__M	F_L_G38__Max_Depth___Max_Silicate_Bio_oracle_2010
F_L_G38__1	F_L_G38__Max_Depth___Mean_Silicate_Bio_oracle_2010
F_L_G38__2	F_L_G38__Max_Depth___Min_Silicate_Bio_oracle_2010
F_L_G38__3	F_L_G38__Max_Depth___Range_Silicate_Bio_oracle_2010
F_L_G38__4	F_L_G38__Mean_Depth___Max_Silicate_Bio_oracle_2010
F_L_G38__5	F_L_G38__Mean_Depth___Mean_Silicate_Bio_oracle_2010
F_L_G38__6	F_L_G38__Mean_Depth___Min_Silicate_Bio_oracle_2010
F_L_G38__7	F_L_G38__Mean_Depth___Range_Silicate_Bio_oracle_2010
F_L_G38__8	F_L_G38__Min_Depth___Max_Silicate_Bio_oracle_2010
F_L_G38__9	F_L_G38__Min_Depth___Mean_Silicate_Bio_oracle_2010
F_L_G38_10	F_L_G38__Min_Depth___Min_Silicate_Bio_oracle_2010
F_L_G38_11	F_L_G38__Min_Depth___Range_Silicate_Bio_oracle_2010
F_L_G38__S	F_L_G38__Surface___Max_Silicate_Bio_oracle_2010
F_L_G38_12	F_L_G38__Surface___Mean_Silicate_Bio_oracle_2010
F_L_G38_13	F_L_G38__Surface___Min_Silicate_Bio_oracle_2010
F_L_G38_14	F_L_G38__Surface___Range_Silicate_Bio_oracle_2010
F_L_G43__S	F_L_G43__Surface___Max_Ice_Cover_Bio_oracle_2010
F_L_G43__1	F_L_G43__Surface___Mean_Ice_Cover_Bio_oracle_2010
F_L_G43__2	F_L_G43__Surface___Min_Ice_Cover_Bio_oracle_2010
F_L_G43__3	F_L_G43__Surface___Range_Ice_Cover_Bio_oracle_2010
F_L_G44__S	F_L_G44__Surface___Max_Ice_Thickness_Bio_oracle_2010
F_L_G44__1	F_L_G44__Surface___Mean_Ice_Thickness_Bio_oracle_2010
F_L_G44__2	F_L_G44__Surface___Min_Ice_Thickness_Bio_oracle_2010
F_L_G44__3	F_L_G44__Surface___Range_Ice_Thickness_Bio_oracle_2010
F_L_G37__M	F_L_G37__Max_Depth___Max_Salinity_Bio_oracle_2010
F_L_G37__1	F_L_G37__Max_Depth___Mean_Salinity_Bio_oracle_2010
F_L_G37__2	F_L_G37__Max_Depth___Min_Salinity_Bio_oracle_2010
F_L_G37__3	F_L_G37__Max_Depth___Range_Salinity_Bio_oracle_2010
F_L_G37__4	F_L_G37__Mean_Depth___Max_Salinity_Bio_oracle_2010
F_L_G37__5	F_L_G37__Mean_Depth___Mean_Salinity_Bio_oracle_2010
F_L_G37__6	F_L_G37__Mean_Depth___Min_Salinity_Bio_oracle_2010
F_L_G37__7	F_L_G37__Mean_Depth___Range_Salinity_Bio_oracle_2010
F_L_G37__8	F_L_G37__Min_Depth___Max_Salinity_Bio_oracle_2010
F_L_G37__9	F_L_G37__Min_Depth___Mean_Salinity_Bio_oracle_2010
F_L_G37_10	F_L_G37__Min_Depth___Min_Salinity_Bio_oracle_2010
F_L_G37_11	F_L_G37__Min_Depth___Range_Salinity_Bio_oracle_2010
F_L_G37__S	F_L_G37__Surface___Max_Salinity_Bio_oracle_2010
F_L_G37_12	F_L_G37__Surface___Mean_Salinity_Bio_oracle_2010
F_L_G37_13	F_L_G37__Surface___Min_Salinity_Bio_oracle_2010
F_L_G37_14	F_L_G37__Surface___Range_Salinity_Bio_oracle_2010
F_L_G51__M	F_L_G51__Max_Depth___Max_Sea_water_direction_Bio_oracle_2010
F_L_G51__1	F_L_G51__Max_Depth___Mean_Sea_water_direction_Bio_oracle_2010
F_L_G51__2	F_L_G51__Max_Depth___Min_Sea_water_direction_Bio_oracle_2010
F_L_G51__3	F_L_G51__Max_Depth___Range_Sea_water_direction_Bio_oracle_2010
F_L_G51__4	F_L_G51__Mean_Depth___Max_Sea_water_direction_Bio_oracle_2010
F_L_G51__5	F_L_G51__Mean_Depth___Mean_Sea_water_direction_Bio_oracle_2010
F_L_G51__6	F_L_G51__Mean_Depth___Min_Sea_water_direction_Bio_oracle_2010
F_L_G51__7	F_L_G51__Mean_Depth___Range_Sea_water_direction_Bio_oracle_2010
F_L_G51__8	F_L_G51__Min_Depth___Max_Sea_water_direction_Bio_oracle_2010
F_L_G51__9	F_L_G51__Min_Depth___Mean_Sea_water_direction_Bio_oracle_2010
F_L_G51_10	F_L_G51__Min_Depth___Min_Sea_water_direction_Bio_oracle_2010
F_L_G51_11	F_L_G51__Min_Depth___Range_Sea_water_direction_Bio_oracle_2010
F_L_G51__S	F_L_G51__Surface___Max_Sea_water_direction_Bio_oracle_2010
F_L_G51_12	F_L_G51__Surface___Mean_Sea_water_direction_Bio_oracle_2010
F_L_G51_13	F_L_G51__Surface___Min_Sea_water_direction_Bio_oracle_2010
F_L_G51_14	F_L_G51__Surface___Range_Sea_water_direction_Bio_oracle_2010
F_L_G30__M	F_L_G30__Max_Depth___Max_Sea_water_velocity_Bio_oracle_2010
F_L_G30__1	F_L_G30__Max_Depth___Mean_Sea_water_velocity_Bio_oracle_2010
F_L_G30__2	F_L_G30__Max_Depth___Min_Sea_water_velocity_Bio_oracle_2010
F_L_G30__3	F_L_G30__Max_Depth___Range_Sea_water_velocity_Bio_oracle_2010
F_L_G30__4	F_L_G30__Mean_Depth___Max_Sea_water__Velocity_Bio_oracle_2010
F_L_G30__5	F_L_G30__Mean_Depth___Mean_Sea_water__Velocity_Bio_oracle_2010
F_L_G30__6	F_L_G30__Mean_Depth___Min_Sea_water__Velocity_Bio_oracle_2010
F_L_G30__7	F_L_G30__Mean_Depth___Range_Sea_water__Velocity_Bio_oracle_2010
F_L_G30__8	F_L_G30__Min_Depth___Max_Sea_water__Velocity_Bio_oracle_2010
F_L_G30__9	F_L_G30__Min_Depth___Mean_Sea_water__Velocity_Bio_oracle_2010
F_L_G30_10	F_L_G30__Min_Depth___Min_Sea_water__Velocity_Bio_oracle_2010
F_L_G30_11	F_L_G30__Min_Depth___Range_Sea_water__Velocity_Bio_oracle_2010
F_L_G30__S	F_L_G30__Surface___Max_Sea_water__Velocity_Bio_oracle_2010
F_L_G30_12	F_L_G30__Surface___Mean_Sea_water__Velocity_Bio_oracle_2010
F_L_G30_13	F_L_G30__Surface___Min_Sea_water__Velocity_Bio_oracle_2010
F_L_G30_14	F_L_G30__Surface___Range_Sea_water__Velocity_Bio_oracle_2010
F_L_G48__S	F_L_G48__Surface___Max_Air_Temperature_Bio_oracle_2010
F_L_G48__1	F_L_G48__Surface___Mean_Air_Temperature_Bio_oracle_2010
F_L_G48__2	F_L_G48__Surface___Min_Air_Temperature_Bio_oracle_2010
F_L_G48__3	F_L_G48__Surface___Range_Air_Temperature_Bio_oracle_2010
F_L_G39__M	F_L_G39__Max_Depth___Max_OceanTemperature_Bio_oracle_2010
F_L_G39__1	F_L_G39__Max_Depth___Mean_OceanTemperature_Bio_oracle_2010
F_L_G39__2	F_L_G39__Max_Depth___Min_OceanTemperature_Bio_oracle_2010
F_L_G39__3	F_L_G39__Max_Depth___Range_OceanTemperature_Bio_oracle_2010
F_L_G39__4	F_L_G39__Mean_Depth___Max_OceanTemperature_Bio_oracle_2010
F_L_G39__5	F_L_G39__Mean_Depth___Mean_OceanTemperature_Bio_oracle_2010
F_L_G39__6	F_L_G39__Mean_Depth___Min_OceanTemperature_Bio_oracle_2010
F_L_G39__7	F_L_G39__Mean_Depth___Range_OceanTemperature_Bio_oracle_2010
F_L_G39__8	F_L_G39__Min_Depth___Max_OceanTemperature_Bio_oracle_2010
F_L_G39__9	F_L_G39__Min_Depth___Mean_OceanTemperature_Bio_oracle_2010
F_L_G39_10	F_L_G39__Min_Depth___Min_OceanTemperature_Bio_oracle_2010
F_L_G39_11	F_L_G39__Min_Depth___Range_OceanTemperature_Bio_oracle_2010
F_L_G39__S	F_L_G39__Surface___Max_OceanTemperature_Bio_oracle_2010
F_L_G39_12	F_L_G39__Surface___Mean_OceanTemperature_Bio_oracle_2010
F_L_G39_13	F_L_G39__Surface___Min_OceanTemperature_Bio_oracle_2010
F_L_G39_14	F_L_G39__Surface___Range_OceanTemperature_Bio_oracle_2010
F_L_A58__L	F_L_A58__Layer_of_total_of_number_of_reported_pipeline_linear_pe
F_L_A57__L	F_L_A57__Layer_of_total_of_number_of_reported_pipeline_freespans
F_L_A56__L	F_L_A56__Layer_of_total_of_number_of_reported_subsea_linear_perg
F_L_A55__L	F_L_A55__Layer_of_total_of_number_of_reported_subsea_points_perg
F_L_A54__L	F_L_A54__Layer_of_density_estimation_of_pipeline_linear_removed_
F_L_A53__L	F_L_A53__Layer_of_density_estimation_of_pipeline_freespans_remov
F_L_A52__L	F_L_A52__Layer_of_density_estimation_of_subsea_linear_removed_pe
F_L_A51__L	F_L_A51__Layer_of_density_estimation_of_subsea_points_removed_pe
F_L_A50__L	F_L_A50__Layer_of_density_estimation_of_pipeline_linear_per10km2
F_L_A49__L	F_L_A49__Layer_of_density_estimation_of_pipeline_freespans_per10
F_L_A48__L	F_L_A48__Layer_of_density_estimation_of_subsea_linear_per10km2
F_L_A47__L	F_L_A47__Layer_of_density_estimation_of_subsea_points_per10km2
Water_terr	Water_territories
RMSE_F_L_E	RMSE_F_L_E01__Layer_of_spatial_interpolation_of_all_sampling_po
RMSE_F_L_1	RMSE_F_L_E02__Layer_of_spatial_interpolation_of_all_sampling_po
RMSE_F_L_2	RMSE_F_L_E03__Layer_of_spatial_interpolation_of_all_sampling_po
RMSE_F_L_3	RMSE_F_L_E04__Layer_of_spatial_interpolation_of_all_sampling_po
RMSE_F_L_4	RMSE_F_L_E05__Layer_of_spatial_interpolation_of_all_sampling_po
RMSE_F_L_5	RMSE_F_L_E06__Layer_of_spatial_interpolation_of_all_sampling_po
RMSE_F_L_6	RMSE_F_L_E07__Layer_of_spatial_interpolation_of_all_sampling_po
RMSE_F_L_7	RMSE_F_L_E08__Layer_of_spatial_interpolation_of_all_sampling_po
RMSE_F_L_8	RMSE_F_L_E53__Layer_of_spatial_interpolation_of_all_sampling_po
RMSE_F_L_G	RMSE_F_L_G01__Layer_of_spatial_interpolation_of_compressive_str
RMSE_F_L_9	RMSE_F_L_G02__Layer_of_spatial_interpolation_of_shear_strength_
RMSE_F__10	RMSE_F_L_G07__Layer_of_spatial_interpolation_of_percentage_carb
RMSE_F__11	RMSE_F_L_G08__Layer_of_spatial_interpolation_of_percentage_carb
RMSE_F__12	RMSE_F_L_G09__Layer_of_spatial_interpolation_of_percentage_carb
RMSE_F__13	RMSE_F_L_G10__Layer_of_spatial_interpolation_of_percentage_carb
RMSE_F_L_A	RMSE_F_L_A37__Layer_of_density_estimation_of_potential_shipwrec
RMSE_F__14	RMSE_F_L_A38__Layer_of_density_estimation_of_potential_dangerou
RMSE_F__15	RMSE_F_L_A39__Layer_of_density_estimation_of_potential_floating
RMSE_F__16	RMSE_F_L_A40__Layer_of_density_estimation_of_obstructions_per10
RMSE_F__17	RMSE_F_L_A45__Layer_of_density_estimation_of_subsea_power_and_t
RMSE_F__18	RMSE_F_L_A47__Layer_of_density_estimation_of_subsea_points_per1
RMSE_F__19	RMSE_F_L_A48__Layer_of_density_estimation_of_subsea_linear_per1
RMSE_F__20	RMSE_F_L_A49__Layer_of_density_estimation_of_pipeline_freespans
RMSE_F__21	RMSE_F_L_A50__Layer_of_density_estimation_of_pipeline_linear_pe
RMSE_F__22	RMSE_F_L_G19__Layer_of_density_estimation_of_subglacial_beforms
RMSE_F__23	RMSE_F_L_A84__Layer_of_density_estimation_of_hours_activity_of_
RMSE_F__24	RMSE_F_L_A85__Layer_of_density_estimation_of_hours_activity_of_

## Sheet: Sheet_7
Thematic categories	Layers	Mean RMSE (ratio) of no time dimension layer*	Mean RMSE (ratio) in specific year layer (for layers in time series dataset/cube data)
			2000	2001	2002	2003	2004	2005	2006	2007	2008	2009	2010	2011	2012	2013	2014	2015	2016	2017	2018	2019	2020
Benthic ecology data (all data - timeless dimension interpolation)	(i) Mean bioturbation potential index (BPc) [L-E01];	4.67323	-	-	-	-	-	-	-	-	-	-	-	-	-	-	-	-	-	-	-	-	-
	(ii) Shannon diversity index [L-E02];	0.486709	-	-	-	-	-	-	-	-	-	-	-	-	-	-	-	-	-	-	-	-	-
	(iii) mean mobility mode (Mi) [L-E03];	0.0662308	-	-	-	-	-	-	-	-	-	-	-	-	-	-	-	-	-	-	-	-	-
	(iv) mean reworking mode (Ri) [L-E04];	0.0581558	-	-	-	-	-	-	-	-	-	-	-	-	-	-	-	-	-	-	-	-	-
	(v) species evenness [L-E05];	0.430627	-	-	-	-	-	-	-	-	-	-	-	-	-	-	-	-	-	-	-	-	-
	(vi) species richness [L-E06];	0.756183	-	-	-	-	-	-	-	-	-	-	-	-	-	-	-	-	-	-	-	-	-
	(vii) total abundance per m2 [L-E07];	2.18311	-	-	-	-	-	-	-	-	-	-	-	-	-	-	-	-	-	-	-	-	-
	(viii) mean body mass [L-E08].	2.4934	-	-	-	-	-	-	-	-	-	-	-	-	-	-	-	-	-	-	-	-	-
	(ix) biomass per m2 [L-E54]	5.21573	-	-	-	-	-	-	-	-	-	-	-	-	-	-	-	-	-	-	-	-	-	Mean/year
Benthic ecology data (each year time interpolation)	(i) Mean bioturbation potential index (BPc) [L-E17];	-	3.83632	3.19646	2.30363	3.12303	2.23934	1.75717	4.03083	3.50703	2.64889	6.2215	2.23734	12.5493	1.46784	2.05377	2.85654	2.01553	1.05881	2.94743	7.71159	nan	1.16146	3.44619
	(ii) Shannon diversity index [L-E18];	-	0.363664	0.218856	0.263573	0.278799	0.324458	0.679804	0.342877	0.343227	0.272451	0.434052	0.427649	0.352297	0.255002	0.442942	0.340719	0.231261	0.231277	0.265909	0.768466	nan	0.67	0.375364
	(iii) mean mobility mode (Mi) [L-E19];	-	0.104011	0.0626603	0.0680104	0.0549769	0.0818916	0.073659	0.0674068	0.0862246	0.0864127	0.0927511	0.0714898	0.0960378	0.0592211	0.0604829	0.0670541	0.0777317	0.0356677	0.0704928	0.105372	nan	0.0878258	0.075469
	(iv) mean reworking mode (Ri) [L-E20];	-	0.0858933	0.0873072	0.0607659	0.0558228	0.072669	0.0640719	0.0591673	0.0649215	0.0722197	0.0797518	0.0575951	0.0807722	0.056813	0.0571491	0.0537128	0.0647574	0.0381053	0.0571593	0.115831	nan	0.0869997	0.0685743
	(v) species evenness [L-E21];	-	0.38197	0.169802	0.28115	0.307228	0.226265	0.470606	0.328253	0.281423	0.228876	0.296076	0.301321	0.224587	0.166568	0.395656	0.325803	0.21857	nan	0.214641	0.567966	nan	0.621356	0.316217
	(vi) species richness [L-E22];	-	1.07834	0.641003	0.577017	0.557628	0.883731	0.895854	0.781703	1.00023	0.814206	1.66802	0.733001	1.06328	0.745696	0.558501	0.897974	0.741252	0.33773	0.992224	1.77032	nan	0.478181	0.860794
	(vii) total abundance per m2 [L-E23];	-	7.07457	2.21932	1.96779	2.35715	2.72926	1.62896	2.99421	3.40977	3.38267	9.48385	1.85049	3.45284	1.69272	2.21419	3.1551	1.90476	0.931739	1.99567	8.79361	nan	1.47505	3.23569
	(viii) mean body mass [L-E24].	-	7.52186	1.94257	1.97823	1.93849	1.94908	2.00113	2.82313	3.15893	2.79336	15.9171	2.02099	4.64794	1.88242	2.43583	1.71521	2.21013	1.56929	2.98646	3.74075	nan	1.24571	3.32393
	(ix) biomass per m2 [L-E54]	-	12.7515	2.2494	2.56325	2.36946	2.66405	2.53368	4.53931	4.85847	3.95811	19.381	2.74973	4.68536	2.63932	2.75746	2.08379	1.87686	0.994641	3.59514	6.75372	nan	3.47818	4.47412
Geotechnique data	(i) compressive strength [L-G01];	0.798516	-	-	-	-	-	-	-	-	-	-	-	-	-	-	-	-	-	-	-	-	-
	(ii) shear strength [L-G02].	0.647157	-	-	-	-	-	-	-	-	-	-	-	-	-	-	-	-	-	-	-	-	-
Seabed data	(i) percentage carbonate in sand [L-G07];	0.744502	-	-	-	-	-	-	-	-	-	-	-	-	-	-	-	-	-	-	-	-	-
	(ii) percentage carbonate in mud [L-G08];	1.48353	-	-	-	-	-	-	-	-	-	-	-	-	-	-	-	-	-	-	-	-	-
	(iii) percentage carbonate in gravel [L-G09];	3.36529	-	-	-	-	-	-	-	-	-	-	-	-	-	-	-	-	-	-	-	-	-
	(iv) percentage carbonate in total sediment [L-G10]	5.36712	-	-	-	-	-	-	-	-	-	-	-	-	-	-	-	-	-	-	-	-	-

## Sheet: Sheet_8
Thematic categories	Layers	Mean RSE (%) of no time dimension layer (for layers without time series dataset/noncube data)	Mean RSE (%) in specific year layer (for layers in time series dataset/cube data)
			2000	2001	2002	2003	2004	2005	2006	2007	2008	2009	2010	2011	2012	2013	2014	2015	2016	2017	2018	2019	2020
Benthic ecology data (all data - timeless dimension interpolation)	(i) Mean bioturbation potential index (BPc) [L-E01];	83.4364	-	-	-	-	-	-	-	-	-	-	-	-	-	-	-	-	-	-	-	-	-
	(i) Mean bioturbation potential index (BPc) [L-E01] (in log10);	65.5039	-	-	-	-	-	-	-	-	-	-	-	-	-	-	-	-	-	-	-	-	-
	(ii) Shannon diversity index [L-E02];	21.5093	-	-	-	-	-	-	-	-	-	-	-	-	-	-	-	-	-	-	-	-	-
	(iii) mean mobility mode (Mi) [L-E03];	5.92809	-	-	-	-	-	-	-	-	-	-	-	-	-	-	-	-	-	-	-	-	-
	(iv) mean reworking mode (Ri) [L-E04];	5.17736	-	-	-	-	-	-	-	-	-	-	-	-	-	-	-	-	-	-	-	-	-
	(v) species evenness [L-E05];	10.8505	-	-	-	-	-	-	-	-	-	-	-	-	-	-	-	-	-	-	-	-	-
	(vi) species richness [L-E06];	62.8543	-	-	-	-	-	-	-	-	-	-	-	-	-	-	-	-	-	-	-	-	-
	(vii) total abundance per m2 [L-E07];	114.787	-	-	-	-	-	-	-	-	-	-	-	-	-	-	-	-	-	-	-	-	-
	(vii) total abundance per m2 [L-E07] (in log10);	45.0845
	(viii) mean body mass [L-E08].	54.6867	-	-	-	-	-	-	-	-	-	-	-	-	-	-	-	-	-	-	-	-	-
	(ix) biomass per m2 [L-E54]	93.9984	-	-	-	-	-	-	-	-	-	-	-	-	-	-	-	-	-	-	-	-	-	Mean/year
Benthic ecology data (each year time interpolation)	(i) Mean bioturbation potential index (BPc) [L-E17];	-	124.744	113.338	111.406	125.341	132.748	96.5297	139.879	105.309	107.889	125.827	106.849	128.797	78.6468	103.324	93.1306	122.452	154.104	124.878	296.412	nan	222.409	130.701
	(i) Mean bioturbation potential index (BPc) [L-E17] (in log10);	-	68.9786	66.8315	65.7337	65.7895	69.0324	64.7386	68.5446	66.2576	66.4043	67.7198	64.1051	66.8095	63.5729	65.6108	66.7001	66.2668	64.6211	73.7268	75.2145	nan	73.9802	67.5319
	(ii) Shannon diversity index [L-E18];	-	37.192	27.1327	26.3525	27.2635	24.6339	27.2004	24.8874	27.9057	25.3632	26.0328	22.213	24.9329	21.7473	23.6303	24.1035	28.5804	217.614	24.4137	30.0174	nan	18.5222	35.4869
	(iii) mean mobility mode (Mi) [L-E19];	-	12.8642	8.38254	9.77922	7.28322	7.20088	5.32504	7.01143	8.02861	6.66457	9.09997	6.47512	8.68765	5.07001	4.4927	6.0554	7.69581	7.57892	3.95083	5.25054	nan	3.72353	7.03101
	(iv) mean reworking mode (Ri) [L-E20];	-	11.3939	6.13185	7.21258	6.06073	4.68032	3.84272	5.60607	6.93425	5.60105	7.91227	6.88868	6.95023	4.22118	3.80373	4.44719	5.04308	5.56096	3.04237	6.72791	nan	3.56858	5.78148
	(v) species evenness [L-E21];	-	26.4025	18.8702	12.3936	21.1067	17.2122	12.2672	16.6291	14.8272	13.5915	17.1637	14.9739	14.4045	12.1389	11.7976	7.33954	10.1381	nan	13.6584	10.7624	nan	17.1994	14.8882
	(vi) species richness [L-E22];	-	62.761	54.251	61.272	59.4356	60.1341	55.8215	65.1334	59.8208	62.9101	67.1979	49.2206	68.2424	48.9872	51.4962	56.9937	69.348	48.0683	63.1881	91.0956	nan	58.4216	60.69
	(vii) total abundance per m2 [L-E23];	-	163.355	133.584	152.49	126.085	183.347	105.446	205.213	153.926	158.78	195.142	121.34	171.483	101.984	134.498	138.235	168.354	120.393	150.52	386.954	nan	316.692	169.391
	(vii) total abundance per m2 [L-E23] (in log10);	-	69.9107	67.6497	70.1595	67.3912	71.1331	65.4212	72.0155	69.0635	69.2123	70.2094	66.8651	69.7106	65.8942	66.5519	68.205	66.6045	65.931	71.6848	75.1455	nan	74.7356	69.1747
	(viii) mean body mass [L-E24].	-	203.671	94.0831	81.5413	101.167	90.284	71.806	116.492	90.3644	65.7558	97.8959	67.0784	88.5782	59.9394	52.5387	84.4784	72.5906	14.0881	108.07	92.27	nan	83.1063	86.7899
	(ix) biomass per m2 [L-E54]	-	187.479	131.354	117.635	158.22	147.906	105.174	155.618	146.65	104.009	166.563	108.552	153.483	23.7016	102.808	96.4881	119.937	41.1531	135.326	226.28	nan	127.201	127.777
Benthic ecology data (each year time interpolation without interpolation zone limit)	(i) Mean bioturbation potential index (BPc) [L-E106];	-	167.448	130.135	167.061	181.24	186.964	141.574	241.863	221.454	153.33	192.595	210.135	192.039	97.877	172.108	117.677	208.738	1.97584e+07	428.145	3382.55	nan	3597.79	988428
	(i) Mean bioturbation potential index (BPc) [L-E106] (in log10);	-	70.029	65.6004	69.7193	66.9306	71.4581	67.1222	74.3481	71.8731	70.0388	70.182	68.9875	69.6153	67.9597	68.6732	66.3626	68.5041	22.4963	87.3175	86.775	nan	80.3245	69.2159
	(ii) Shannon diversity index [L-E107];	-	37.1507	26.3927	26.1506	26.3548	23.8433	32.8978	30.4124	34.018	27.9518	29.1024	24.3331	27.9911	24.0811	28.9417	23.558	36.3785	52.8191	34.2674	40.7173	nan	26.3352	30.6849
	(iii) mean mobility mode (Mi) [L-E108];	-	16.3583	10.4104	14.1535	9.14402	7.9982	7.70574	9.00334	11.8034	8.04193	11.686	8.71515	11.8283	6.257	6.41817	7.00701	10.7424	14.127	5.35359	6.85417	nan	4.25013	9.39289
	(iv) mean reworking mode (Ri) [L-E109];	-	15.1329	7.64633	10.6318	7.36899	5.3136	6.20495	7.40098	11.084	6.93127	10.02	9.71346	9.32727	6.29007	5.45094	5.47138	7.33138	9.87831	6.20366	8.62855	nan	4.12562	8.00778
	(v) species evenness [L-E110];	-	36.4877	26.6469	16.2416	26.4134	20.0754	19.8428	20.0593	23.1007	15.5999	21.4161	22.6172	18.688	13.0961	18.0355	10.2793	18.1616	nan	20.722	16.8337	nan	20.7636	20.2674
	(vi) species richness [L-E111];	-	70.9601	54.9164	68.511	69.3167	63.5166	76.3286	90.0981	87.9564	78.5987	83.3391	70.3731	84.785	58.7787	69.1623	66.1285	89.8655	8.68165e+06	95.9249	137.022	nan	1331.03	434220
	(vii) total abundance per m2 [L-E112];	-	242.554	157.521	293.851	184.206	280.35	231.824	448.539	562.445	295.183	429.976	210.773	336.477	134.452	284.603	189.935	400.283	3.87144e+07	5809.1	12303.5	nan	4375.39	1.93708e+06
	(vii) total abundance per m2 [L-E112] (in log10);	-	70.8011	66.4975	75.3193	68.4545	73.8636	71.6498	79.7998	78.3685	76.6332	75.112	70.0365	74.2587	70.795	69.6774	70.6855	72.6514	33.0692	118.812	96.2498	nan	71.8413	74.2288
	(viii) mean body mass [L-E113].	-	331.107	115.681	120.198	131.872	107.613	116.043	184.601	190.904	89.0777	132.901	98.0134	123.802	38.7301	86.1562	98.7836	112.334	2.89188e+06	2.3399e+07	1044.96	nan	110.049	1.31471e+06
	(ix) biomass per m2 [L-E114]	-	315.284	167.033	196.432	232.721	204.202	201.914	244.713	492.532	127.701	258.291	165.528	260.334	114.721	191.83	117.795	257.533	3.64945e+06	392.888	1398.57	nan	388.218	182759
Geotechnique data	(i) compressive strength [L-G01];	228.395	-	-	-	-	-	-	-	-	-	-	-	-	-	-	-	-	-	-	-	-	-
	(ii) shear strength [L-G02].	186.545	-	-	-	-	-	-	-	-	-	-	-	-	-	-	-	-	-	-	-	-	-
Seabed data	(i) percentage carbonate in sand [L-G07];	37.1109	-	-	-	-	-	-	-	-	-	-	-	-	-	-	-	-	-	-	-	-	-
	(ii) percentage carbonate in mud [L-G08];	25.5054	-	-	-	-	-	-	-	-	-	-	-	-	-	-	-	-	-	-	-	-	-
	(iii) percentage carbonate in gravel [L-G09];	26.0304	-	-	-	-	-	-	-	-	-	-	-	-	-	-	-	-	-	-	-	-	-
	(iv) percentage carbonate in total sediment [L-G10]	42.5603	-	-	-	-	-	-	-	-	-	-	-	-	-	-	-	-	-	-	-	-	-
		* Those values in bolds has RSE >100% (or 2x times bigger than the estimated value)

## Sheet: Sheet_9
Thematic categories	Layers	R2 of no time dimension layer*	R2 in specific year layer (for layers in time series dataset/cube data)
			2000	2001	2002	2003	2004	2005	2006	2007	2008	2009	2010	2011	2012	2013	2014	2015	2016	2017	2018	2019	2020
Benthic ecology data (all data - timeless dimension interpolation)	[L-E01] Mean bioturbation potential index (BPc)	0.224	-	-	-	-	-	-	-	-	-	-	-	-	-	-	-	-	-	-	-	-	-
	[L-E02] Shannon diversity index	0.701	-	-	-	-	-	-	-	-	-	-	-	-	-	-	-	-	-	-	-	-	-
	[L-E03] Mean mobility mode (Mi)	0.463	-	-	-	-	-	-	-	-	-	-	-	-	-	-	-	-	-	-	-	-	-
	[L-E04] Mean reworking mode (Ri)	0.525	-	-	-	-	-	-	-	-	-	-	-	-	-	-	-	-	-	-	-	-	-
	[L-E05] Species evenness	0.495	-	-	-	-	-	-	-	-	-	-	-	-	-	-	-	-	-	-	-	-	-
	[L-E06] Species richness	0.69	-	-	-	-	-	-	-	-	-	-	-	-	-	-	-	-	-	-	-	-	-
	[L-E07] Total abundance per m2	0.408	-	-	-	-	-	-	-	-	-	-	-	-	-	-	-	-	-	-	-	-	-
	[L-E08] Mean body mass	0.171	-	-	-	-	-	-	-	-	-	-	-	-	-	-	-	-	-	-	-	-	-
	[L-E53] Biomass per m2	0.109	-	-	-	-	-	-	-	-	-	-	-	-	-	-	-	-	-	-	-	-	-	Rsquare for all years
Benthic ecology data (each year time interpolation)	[L-E17] Mean bioturbation potential index (BPc)	-	0.506	0.753	0.318	0.722	0.458	0.332	0.575	0.492	0.476	0.463	0.562	0.493	0.6	0.441	0.519	0.66	0.116	0.593	0.498	nan	0.212	0.472
	[L-E18] Shannon diversity index	-	0.768	0.826	0.806	0.663	0.725	0.756	0.787	0.773	0.737	0.653	0.777	0.786	0.717	0.787	0.639	0.749	0.712	0.562	0.612	nan	0.152	0.745
	[L-E19] Mean mobility mode (Mi)	-	0.376	0.569	0.576	0.404	0.389	0.436	0.535	0.408	0.469	0.457	0.499	0.551	0.467	0.445	0.448	0.539	0.571	0.3	0.392	nan	0.123	0.472
	[L-E20] Mean reworking mode (Ri)	-	0.434	0.515	0.541	0.471	0.36	0.507	0.57	0.47	0.487	0.499	0.593	0.537	0.58	0.557	0.368	0.373	0.463	0.441	0.386	nan	0.233	0.514
	[L-E21] Species evenness	-	0.41	0.69	0.56	0.42	0.39	0.47	0.59	0.41	0.65	0.48	0.52	0.55	0.65	0.62	0.44	0.37	nan	0.214641	0.567966	nan	0.621356	0.526
	[L-E22] Species richness	-	0.64	0.846	0.774	0.841	0.83	0.762	0.765	0.82	0.77	0.712	0.815	0.804	0.717	0.795	0.679	0.643	0.697	0.619	0.636	nan	0.778	0.758
	[L-E23] Total abundance per m2	-	0.384	0.73	0.591	0.488	0.38	0.341	0.333	0.26	0.337	0.367	0.333	0.227	0.639	0.278	0.447	0.53	0.05	0.571	0.55	nan	0.507	0.382
	[L-E24] Mean body mass	-	0.161	0.387	0.198	0.022	0.241	0.353	0.304	0.408	0.296	0.2	0.129	0.041	0.192	0.159	0.221	0.152	0.051	0.074	0.227	nan	0.149	0.195
	[L-E54] Biomass per m2	-	0.287	0.358	0.153	0.211	0.145	0.285	0.522	0.371	0.15	0.211	0.15	0.003	0.598	0.481	0.322	0.299	0.21	0.18	0.515	nan	0.312	0.046
Number of exact gridding benthic samples			216	85	314	192	378	542	426	495	726	617	590	619	1319	809	1025	362	39	93	233	0	19
Geotechnique data	[L-G01] Compressive strength	0.867	-	-	-	-	-	-	-	-	-	-	-	-	-	-	-	-	-	-	-	-	-
	[L-G02] Shear strength	0.855	-	-	-	-	-	-	-	-	-	-	-	-	-	-	-	-	-	-	-	-	-
Seabed data	[L-G07] Percentage carbonate in sand	0.896	-	-	-	-	-	-	-	-	-	-	-	-	-	-	-	-	-	-	-	-	-
	[L-G08] Percentage carbonate in mud	0.772	-	-	-	-	-	-	-	-	-	-	-	-	-	-	-	-	-	-	-	-	-
	[L-G09] Percentage carbonate in gravel	0.63	-	-	-	-	-	-	-	-	-	-	-	-	-	-	-	-	-	-	-	-	-
	[L-G10] Percentage carbonate in total sediment	0.842	-	-	-	-	-	-	-	-	-	-	-	-	-	-	-	-	-	-	-	-	-

[truncated: 4 more sheets: Sheet_10, Sheet_11, Sheet_12, Sheet_13]
